# Supplementary material for: Efficient CRISPR-Cas13d-Based Antiviral Strategy to Combat SARS-CoV-2
Source: Viruses. 2023 Mar 6;15(3):686. doi: 10.3390/v15030686 (PMC10051389; doi:10.3390/v15030686)
Supplement: Supplementary file 1 [file viruses-15-00686-s001.zip › Table S1.xlsx]

## Sheet: Hoja1
Table S1. SARS-CoV-2 genome sequences available in the GISAID database
Virus name	Accession ID in GISAID	Variant
Wuham-Hu-1/China/2019-Dec or 2019-nCoV (Wuhan)	MN908947*	-
hCoV-19/Australia/NSW01/2020	EPI_ISL_407893	-
hCoV-19/Australia/NSW02/2020	EPI_ISL_408976	-
hCoV-19/Australia/NSW03/2020	EPI_ISL_408977	-
hCoV-19/Australia/NSW04/2020	EPI_ISL_417030	-
hCoV-19/Australia/NSW05/2020	EPI_ISL_412975	-
hCoV-19/Australia/NSW06/2020	EPI_ISL_413213	-
hCoV-19/Australia/NSW07/2020	EPI_ISL_413214	-
hCoV-19/Australia/NSW08/2020	EPI_ISL_413594	-
hCoV-19/Australia/NSW09/2020	EPI_ISL_413595	-
hCoV-19/Australia/NSW10/2020	EPI_ISL_413596	-
hCoV-19/Australia/NSW11/2020	EPI_ISL_413597	-
hCoV-19/Australia/NSW12/2020	EPI_ISL_413598	-
hCoV-19/Australia/NSW13/2020	EPI_ISL_413599	-
hCoV-19/Australia/NSW14/2020	EPI_ISL_413600	-
hCoV-19/Australia/NSW15/2020	EPI_ISL_417383	-
hCoV-19/Australia/NSW18/2020	EPI_ISL_417384	-
hCoV-19/Australia/NSW19/2020	EPI_ISL_417385	-
hCoV-19/Australia/NSW21/2020	EPI_ISL_417386	-
hCoV-19/Australia/NSW24/2020	EPI_ISL_417387	-
hCoV-19/Australia/NSW25/2020	EPI_ISL_417388	-
hCoV-19/Australia/NSW26/2020	EPI_ISL_417389	-
hCoV-19/Australia/NSW27/2020	EPI_ISL_417390	-
hCoV-19/Australia/NSW28/2020	EPI_ISL_417391	-
hCoV-19/Australia/NSW31/2020	EPI_ISL_417392	-
hCoV-19/Australia/NSW35/2020	EPI_ISL_417393	-
hCoV-19/Australia/NSW36/2020	EPI_ISL_417394	-
hCoV-19/Australia/NSW37/2020	EPI_ISL_417395	-
hCoV-19/Australia/NSW38/2020	EPI_ISL_417396	-
hCoV-19/Australia/NSW39/2020	EPI_ISL_417397	-
hCoV-19/Australia/NSW40/2020	EPI_ISL_417398	-
hCoV-19/Australia/NSW41/2020	EPI_ISL_417399	-
hCoV-19/Australia/NSW44/2020	EPI_ISL_417400	-
hCoV-19/Australia/NSW45/2020	EPI_ISL_417401	-
hCoV-19/Australia/NSW47/2020	EPI_ISL_417402	-
hCoV-19/Australia/NSW48/2020	EPI_ISL_417403	-
hCoV-19/Australia/NSW50/2020	EPI_ISL_417404	-
hCoV-19/Australia/NSW52/2020	EPI_ISL_417405	-
hCoV-19/Australia/NSW53/2020	EPI_ISL_417406	-
hCoV-19/Australia/NSW54/2020	EPI_ISL_417407	-
hCoV-19/Australia/NSW56/2020	EPI_ISL_417408	-
hCoV-19/Australia/NSW57/2020	EPI_ISL_417409	-
hCoV-19/Australia/NSW58/2020	EPI_ISL_417410	-
hCoV-19/Australia/NSW61/2020	EPI_ISL_417411	-
hCoV-19/Australia/NSW62/2020	EPI_ISL_417412	-
hCoV-19/Australia/NSWID930/2020	EPI_ISL_421636	-
hCoV-19/Australia/QLD01/2020	EPI_ISL_407894	-
hCoV-19/Australia/QLD02/2020	EPI_ISL_407896	-
hCoV-19/Australia/QLD03/2020	EPI_ISL_410717	-
hCoV-19/Australia/QLD04/2020	EPI_ISL_410718	-
hCoV-19/Australia/QLD09/2020	EPI_ISL_414414	-
hCoV-19/Australia/QLDID919/2020	EPI_ISL_417031	-
hCoV-19/Australia/QLDID920/2020	EPI_ISL_417032	-
hCoV-19/Australia/QLDID921/2020	EPI_ISL_417033	-
hCoV-19/Australia/QLDID922/2020	EPI_ISL_418799	-
hCoV-19/Australia/QLDID923/2020	EPI_ISL_418801	-
hCoV-19/Australia/QLDID924/2020	EPI_ISL_418802	-
hCoV-19/Australia/QLDID925/2020	EPI_ISL_418803	-
hCoV-19/Australia/QLDID926/2020	EPI_ISL_418804	-
hCoV-19/Australia/QLDID927/2020	EPI_ISL_418807	-
hCoV-19/Australia/QLDID928/2020	EPI_ISL_418808	-
hCoV-19/Australia/QLDID929/2020	EPI_ISL_420878	-
hCoV-19/Australia/QLDID931/2020	EPI_ISL_420879	-
hCoV-19/Australia/VIC04/2020	EPI_ISL_416412	-
hCoV-19/Australia/VIC115/2020	EPI_ISL_419717	-
hCoV-19/Australia/VIC130/2020	EPI_ISL_419823	-
hCoV-19/Australia/VIC137/2020	EPI_ISL_419830	-
hCoV-19/Australia/VIC189/2020	EPI_ISL_419885	-
hCoV-19/Australia/VIC228/2020	EPI_ISL_419923	-
hCoV-19/Australia/VIC248/2020	EPI_ISL_419943	-
hCoV-19/Australia/VIC250/2020	EPI_ISL_419945	-
hCoV-19/Australia/VIC251/2020	EPI_ISL_419946	-
hCoV-19/Australia/VIC252/2020	EPI_ISL_419947	-
hCoV-19/Australia/VIC254/2020	EPI_ISL_419949	-
hCoV-19/Australia/VIC256/2020	EPI_ISL_420036	-
hCoV-19/Australia/VIC257/2020	EPI_ISL_419950	-
hCoV-19/Australia/VIC266/2020	EPI_ISL_419959	-
hCoV-19/Australia/VIC291/2020	EPI_ISL_419982	-
hCoV-19/Australia/VIC307/2020	EPI_ISL_419998	-
hCoV-19/Australia/VIC310/2020	EPI_ISL_420001	-
hCoV-19/Australia/VIC315/2020	EPI_ISL_420006	-
hCoV-19/Australia/WA01/2020	EPI_ISL_420531	-
hCoV-19/Australia/WA02/2020	EPI_ISL_420532	-
hCoV-19/Australia/WA03/2020	EPI_ISL_420533	-
hCoV-19/Australia/WA04/2020	EPI_ISL_420536	-
hCoV-19/Australia/WA06/2020	EPI_ISL_420534	-
hCoV-19/Australia/WA07/2020	EPI_ISL_420537	-
hCoV-19/Australia/WA09/2020	EPI_ISL_420538	-
hCoV-19/Australia/WA10/2020	EPI_ISL_420539	-
hCoV-19/Australia/WA11/2020	EPI_ISL_420456	-
hCoV-19/bat/Yunnan/RaTG13/2020	EPI_ISL_402131	-
hCoV-19/Beijing/105/2020	EPI_ISL_413518	-
hCoV-19/Beijing/231/2020	EPI_ISL_413519	-
hCoV-19/Beijing/233/2020	EPI_ISL_413520	-
hCoV-19/Beijing/235/2020	EPI_ISL_413521	-
hCoV-19/Beijing/Wuhan_IME-BJ01/2020	EPI_ISL_424355	-
hCoV-19/Beijing/Wuhan_IME-BJ02/2020	EPI_ISL_424356	-
hCoV-19/Beijing/Wuhan_IME-BJ03/2020	EPI_ISL_424357	-
hCoV-19/Beijing/Wuhan_IME-BJ04/2020	EPI_ISL_424358	-
hCoV-19/Beijing/Wuhan_IME-BJ05/2020	EPI_ISL_424359	-
hCoV-19/Beijing/Wuhan_IME-BJ07/2020	EPI_ISL_424360	-
hCoV-19/Belarus/ChVir2072/2020	EPI_ISL_419692	-
hCoV-19/Belarus/ChVir2073/2020	EPI_ISL_419693	-
hCoV-19/Belgium/030959/2020	EPI_ISL_420320	-
hCoV-19/Belgium/AC-030982/2020	EPI_ISL_420338	-
hCoV-19/Belgium/AGR-0324174/2020	EPI_ISL_420431	-
hCoV-19/Belgium/AKM-030670/2020	EPI_ISL_420326	-
hCoV-19/Belgium/BA-02291/2020	EPI_ISL_415159	-
hCoV-19/Belgium/BC-03016/2020	EPI_ISL_415157	-
hCoV-19/Belgium/BCM-0324160/2020	EPI_ISL_420417	-
hCoV-19/Belgium/BDW-030694/2020	EPI_ISL_420350	-
hCoV-19/Belgium/BEG-0323154/2020	EPI_ISL_420411	-
hCoV-19/Belgium/BEG-0324149/2020	EPI_ISL_4204-06	-
hCoV-19/Belgium/BG-030551/2020	EPI_ISL_418806	-
hCoV-19/Belgium/BG-030955/2020	EPI_ISL_418984	-
hCoV-19/Belgium/BGM-030444/2020	EPI_ISL_420442	-
hCoV-19/Belgium/BJ-030767/2020	EPI_ISL_420323	-
hCoV-19/Belgium/BJ-03-25181/2020	EPI_ISL_420438	-
hCoV-19/Belgium/BM-03012/2020	EPI_ISL_415154	-
hCoV-19/Belgium/BM-030687/2020	EPI_ISL_420343	-
hCoV-19/Belgium/BS-030598/2020	EPI_ISL_420354	-
hCoV-19/Belgium/BS-03-25183/2020	EPI_ISL_420440	-
hCoV-19/Belgium/CA-0319111/2020	EPI_ISL_420368	-
hCoV-19/Belgium/CCM-0324167/2020	EPI_ISL_420424	-
hCoV-19/Belgium/CD-030679/2020	EPI_ISL_420335	-
hCoV-19/Belgium/CF-0324119/2020	EPI_ISL_420376	-
hCoV-19/Belgium/CG-030158/2020	EPI_ISL_418987	-
hCoV-19/Belgium/CJE-03-25178/2020	EPI_ISL_420435	-
hCoV-19/Belgium/CJM-0323175/2020	EPI_ISL_420432	-
hCoV-19/Belgium/CK-0324150/2020	EPI_ISL_420407	-
hCoV-19/Belgium/DA-030691/2020	EPI_ISL_420347	-
hCoV-19/Belgium/DA-0319106/2020	EPI_ISL_420362	-
hCoV-19/Belgium/DAL-030650/2020	EPI_ISL_420446	-
hCoV-19/Belgium/DB-03023/2020	EPI_ISL_416470	-
hCoV-19/Belgium/DB-0323140/2020	EPI_ISL_420397	-
hCoV-19/Belgium/DBA-03032/2020	EPI_ISL_416475	-
hCoV-19/Belgium/DBD-03024/2020	EPI_ISL_416471	-
hCoV-19/Belgium/DBOM-030566/2020	EPI_ISL_420322	-
hCoV-19/Belgium/DCB-0324163/2020	EPI_ISL_420420	-
hCoV-19/Belgium/DCS-030796/2020	EPI_ISL_420352	-
hCoV-19/Belgium/DCS-03-25158/2020	EPI_ISL_420415	-
hCoV-19/Belgium/DD-030593/2020	EPI_ISL_420349	-
hCoV-19/Belgium/DHWM-03041/2020	EPI_ISL_417422	-
hCoV-19/Belgium/DJ-030452/2020	EPI_ISL_420447	-
hCoV-19/Belgium/DJMG-03-25156/2020	EPI_ISL_420413	-
hCoV-19/Belgium/DLDJ-030569/2020	EPI_ISL_4203-25	-
hCoV-19/Belgium/DME-0324135/2020	EPI_ISL_420392	-
hCoV-19/Belgium/DMM-03-25180/2020	EPI_ISL_420437	-
hCoV-19/Belgium/DNS-0324176/2020	EPI_ISL_420433	-
hCoV-19/Belgium/DPG-03-25123/2020	EPI_ISL_420380	-
hCoV-19/Belgium/DRV-03-25157/2020	EPI_ISL_420414	-
hCoV-19/Belgium/DV-0324117/2020	EPI_ISL_420374	-
hCoV-19/Belgium/DVBJ-030468/2020	EPI_ISL_420324	-
hCoV-19/Belgium/DVG-03-25146/2020	EPI_ISL_420403	-
hCoV-19/Belgium/DWAEE-030954/2020	EPI_ISL_418983	-
hCoV-19/Belgium/EBN-0323116/2020	EPI_ISL_420373	-
hCoV-19/Belgium/EC-03-25128/2020	EPI_ISL_420385	-
hCoV-19/Belgium/ECC-030686/2020	EPI_ISL_420342	-
hCoV-19/Belgium/FAE-030948/2020	EPI_ISL_420445	-
hCoV-19/Belgium/FFJ-0324124/2020	EPI_ISL_420381	-
hCoV-19/Belgium/FM-030592/2020	EPI_ISL_420348	-
hCoV-19/Belgium/FMC-0323159/2020	EPI_ISL_420416	-
hCoV-19/Belgium/FR-03029/2020	EPI_ISL_417428	-
hCoV-19/Belgium/GE-030573/2020	EPI_ISL_420329	-
hCoV-19/Belgium/GE-0317105/2020	EPI_ISL_420361	-
hCoV-19/Belgium/GJ-030458/2020	EPI_ISL_420319	-
hCoV-19/Belgium/GJJ-03-25145/2020	EPI_ISL_420402	-
hCoV-19/Belgium/GL-030546/2020	EPI_ISL_418792	-
hCoV-19/Belgium/GLA-0324179/2020	EPI_ISL_420436	-
hCoV-19/Belgium/GM-0323139/2020	EPI_ISL_420396	-
hCoV-19/Belgium/GMH-03022/2020	EPI_ISL_416468	-
hCoV-19/Belgium/GMJ-0324132/2020	EPI_ISL_420389	-
hCoV-19/Belgium/GOF-030578/2020	EPI_ISL_420334	-
hCoV-19/Belgium/GS-030549/2020	EPI_ISL_418798	-
hCoV-19/Belgium/GSA-030454/2020	EPI_ISL_420448	-
hCoV-19/Belgium/HAA-030953/2020	EPI_ISL_418982	-
hCoV-19/Belgium/HC-030760/2020	EPI_ISL_420451	-
hCoV-19/Belgium/HCM-0324151/2020	EPI_ISL_420408	-
hCoV-19/Belgium/HL-030771/2020	EPI_ISL_420327	-
hCoV-19/Belgium/HP-0319108/2020	EPI_ISL_420364	-
hCoV-19/Belgium/Human/CS-031052/2020	EPI_ISL_418800	-
hCoV-19/Belgium/JJC-03-25165/2020	EPI_ISL_420422	-
hCoV-19/Belgium/JK-0305110/2020	EPI_ISL_420367	-
hCoV-19/Belgium/JL-03044/2020	EPI_ISL_418270	-
hCoV-19/Belgium/JLJ-0320101/2020	EPI_ISL_420357	-
hCoV-19/Belgium/JRH-030459/2020	EPI_ISL_418988	-
hCoV-19/Belgium/KA-03042/2020	EPI_ISL_417424	-
hCoV-19/Belgium/KKN-0319184/2020	EPI_ISL_420366	-
hCoV-19/Belgium/KN-030756/2020	EPI_ISL_420450	-
hCoV-19/Belgium/LD-030597/2020	EPI_ISL_420353	-
hCoV-19/Belgium/LJ-03-25148/2020	EPI_ISL_420405	-
hCoV-19/Belgium/LM-030685/2020	EPI_ISL_420341	-
hCoV-19/Belgium/LPDC-0323115/2020	EPI_ISL_420372	-
hCoV-19/Belgium/LT-030956/2020	EPI_ISL_418985	-
hCoV-19/Belgium/LV-0324133/2020	EPI_ISL_420390	-
hCoV-19/Belgium/LY-030575/2020	EPI_ISL_420331	-
hCoV-19/Belgium/MAC-0324142/2020	EPI_ISL_420399	-
hCoV-19/Belgium/MC-030689/2020	EPI_ISL_420345	-
hCoV-19/Belgium/MC-0323129/2020	EPI_ISL_420386	-
hCoV-19/Belgium/MCW-030574/2020	EPI_ISL_420330	-
hCoV-19/Belgium/MF-030546/2020	EPI_ISL_420444	-
hCoV-19/Belgium/MJP-0306100/2020	EPI_ISL_420356	-
hCoV-19/Belgium/MJP-030684/2020	EPI_ISL_420340	-
hCoV-19/Belgium/ML-0324164/2020	EPI_ISL_420421	-
hCoV-19/Belgium/MMJ-03034/2020	EPI_ISL_417429	-
hCoV-19/Belgium/MNL-0324130/2020	EPI_ISL_420387	-
hCoV-19/Belgium/MS-0324134/2020	EPI_ISL_420391	-
hCoV-19/Belgium/MSE-0324121/2020	EPI_ISL_420378	-
hCoV-19/Belgium/MSE-0324131/2020	EPI_ISL_420388	-
hCoV-19/Belgium/MTR-03021/2020	EPI_ISL_416467	-
hCoV-19/Belgium/MTR-03026/2020	EPI_ISL_416476	-
hCoV-19/Belgium/NA-0323141/2020	EPI_ISL_420398	-
hCoV-19/Belgium/NIM-0324161/2020	EPI_ISL_420418	-
hCoV-19/Belgium/NJC-0324126/2020	EPI_ISL_420383	-
hCoV-19/Belgium/NKMA-0324172/2020	EPI_ISL_420429	-
hCoV-19/Belgium/NKR-030645/2020	EPI_ISL_418795	-
hCoV-19/Belgium/NL-030447/2020	EPI_ISL_420314	-
hCoV-19/Belgium/NMA-0324169/2020	EPI_ISL_420426	-
hCoV-19/Belgium/NML-03-25127/2020	EPI_ISL_420384	-
hCoV-19/Belgium/OS-03-25137/2020	EPI_ISL_420394	-
hCoV-19/Belgium/OT-0319109/2020	EPI_ISL_420365	-
hCoV-19/Belgium/PA-030680/2020	EPI_ISL_420336	-
hCoV-19/Belgium/PAN-030681/2020	EPI_ISL_420337	-
hCoV-19/Belgium/PC-03-25147/2020	EPI_ISL_420404	-
hCoV-19/Belgium/PC-03-25182/2020	EPI_ISL_420439	-
hCoV-19/Belgium/PJM-03-25166/2020	EPI_ISL_420423	-
hCoV-19/Belgium/PM-0324144/2020	EPI_ISL_420401	-
hCoV-19/Belgium/QKJ-03015/2020	EPI_ISL_415158	-
hCoV-19/Belgium/QL-0324173/2020	EPI_ISL_420430	-
hCoV-19/Belgium/RA-030445/2020	EPI_ISL_420443	-
hCoV-19/Belgium/RA-030664/2020	EPI_ISL_420441	-
hCoV-19/Belgium/RC-0324168/2020	EPI_ISL_420425	-
hCoV-19/Belgium/RDC-030961/2020	EPI_ISL_420452	-
hCoV-19/Belgium/RGE-03-25122/2020	EPI_ISL_420379	-
hCoV-19/Belgium/RHA-0324177/2020	EPI_ISL_420434	-
hCoV-19/Belgium/RJ-030552/2020	EPI_ISL_420317	-
hCoV-19/Belgium/RJL-030588/2020	EPI_ISL_420344	-
hCoV-19/Belgium/RR-030699/2020	EPI_ISL_420355	-
hCoV-19/Belgium/RS-030257/2020	EPI_ISL_418986	-
hCoV-19/Belgium/RS-030677/2020	EPI_ISL_420333	-
hCoV-19/Belgium/RS-0324138/2020	EPI_ISL_420395	-
hCoV-19/Belgium/RT-03035/2020	EPI_ISL_417430	-
hCoV-19/Belgium/RT-030460/2020	EPI_ISL_418989	-
hCoV-19/Belgium/RYR-030649/2020	EPI_ISL_420315	-
hCoV-19/Belgium/SB-030990/2020	EPI_ISL_420346	-
hCoV-19/Belgium/SC-0319113/2020	EPI_ISL_420370	-
hCoV-19/Belgium/SEM-0324120/2020	EPI_ISL_420377	-
hCoV-19/Belgium/SH-03014/2020	EPI_ISL_415156	-
hCoV-19/Belgium/SJ-030583/2020	EPI_ISL_420339	-
hCoV-19/Belgium/SN-03031/2020	EPI_ISL_416469	-
hCoV-19/Belgium/SQ-03043/2020	EPI_ISL_417426	-
hCoV-19/Belgium/SR-0319112/2020	EPI_ISL_420369	-
hCoV-19/Belgium/SS-031047/2020	EPI_ISL_418793	-
hCoV-19/Belgium/STM-0324170/2020	EPI_ISL_420427	-
hCoV-19/Belgium/TG-030757/2020	EPI_ISL_420318	-
hCoV-19/Belgium/ULG-3000/2020	EPI_ISL_417004	-
hCoV-19/Belgium/ULG-3665/2020	EPI_ISL_417009	-
hCoV-19/Belgium/ULG-6216/2020	EPI_ISL_417014	-
hCoV-19/Belgium/ULG-6457/2020	EPI_ISL_417015	-
hCoV-19/Belgium/ULG-6638/2020	EPI_ISL_417017	-
hCoV-19/Belgium/ULG-6649/2020	EPI_ISL_418631	-
hCoV-19/Belgium/ULG-6670/2020	EPI_ISL_417018	-
hCoV-19/Belgium/ULG-6688/2020	EPI_ISL_418625	-
hCoV-19/Belgium/ULG-6743/2020	EPI_ISL_418627	-
hCoV-19/Belgium/ULG-6754/2020	EPI_ISL_417019	-
hCoV-19/Belgium/ULG-6939/2020	EPI_ISL_417020	-
hCoV-19/Belgium/ULG-6942/2020	EPI_ISL_417021	-
hCoV-19/Belgium/ULG-6948/2020	EPI_ISL_417022	-
hCoV-19/Belgium/ULG-6972/2020	EPI_ISL_418624	-
hCoV-19/Belgium/ULG-7019/2020	EPI_ISL_417025	-
hCoV-19/Belgium/ULG-7242/2020	EPI_ISL_418626	-
hCoV-19/Belgium/ULG-7500/2020	EPI_ISL_418632	-
hCoV-19/Belgium/ULG-7729/2020	EPI_ISL_418630	-
hCoV-19/Belgium/ULG-8532/2020	EPI_ISL_418635	-
hCoV-19/Belgium/ULG-8595/2020	EPI_ISL_418634	-
hCoV-19/Belgium/ULG-8617/2020	EPI_ISL_418639	-
hCoV-19/Belgium/ULG-9558/2020	EPI_ISL_418645	-
hCoV-19/Belgium/ULG-9572/2020	EPI_ISL_418646	-
hCoV-19/Belgium/ULG-9634/2020	EPI_ISL_418651	-
hCoV-19/Belgium/ULG-9647/2020	EPI_ISL_418653	-
hCoV-19/Belgium/ULG-9694/2020	EPI_ISL_418654	-
hCoV-19/Belgium/ULG-9714/2020	EPI_ISL_418655	-
hCoV-19/Belgium/ULG-9716/2020	EPI_ISL_418657	-
hCoV-19/Belgium/ULG-9732/2020	EPI_ISL_418660	-
hCoV-19/Belgium/ULG-9735/2020	EPI_ISL_418661	-
hCoV-19/Belgium/ULG-9739/2020	EPI_ISL_418663	-
hCoV-19/Belgium/ULG-9741/2020	EPI_ISL_418664	-
hCoV-19/Belgium/UM-0318103/2020	EPI_ISL_420359	-
hCoV-19/Belgium/UMF-03025/2020	EPI_ISL_416472	-
hCoV-19/Belgium/UNJP-0324125/2020	EPI_ISL_420382	-
hCoV-19/Belgium/VAG-03013/2020	EPI_ISL_415155	-
hCoV-19/Belgium/VBK-03061/2020	EPI_ISL_417425	-
hCoV-19/Belgium/VD-0318102/2020	EPI_ISL_420358	-
hCoV-19/Belgium/VDLH-030548/2020	EPI_ISL_418796	-
hCoV-19/Belgium/VDLH-030548/2020	EPI_ISL_418797	-
hCoV-19/Belgium/VF-030562/2020	EPI_ISL_420453	-
hCoV-19/Belgium/VGA-030672/2020	EPI_ISL_420328	-
hCoV-19/Belgium/VHC-030655/2020	EPI_ISL_420449	-
hCoV-19/Belgium/VHRA-030644/2020	EPI_ISL_418794	-
hCoV-19/Belgium/VHV-0324118/2020	EPI_ISL_420375	-
hCoV-19/Belgium/VI-03027/2020	EPI_ISL_417427	-
hCoV-19/Belgium/VJP-030463/2020	EPI_ISL_420454	-
hCoV-19/Belgium/VL-0318104/2020	EPI_ISL_420360	-
hCoV-19/Belgium/VLG-03-25162/2020	EPI_ISL_420419	-
hCoV-19/Belgium/VLM-03011/2020	EPI_ISL_415153	-
hCoV-19/Belgium/VM-03-25171/2020	EPI_ISL_420428	-
hCoV-19/Belgium/VMC-030695/2020	EPI_ISL_420351	-
hCoV-19/Belgium/VNP-0320107/2020	EPI_ISL_420363	-
hCoV-19/Belgium/VPE-030650/2020	EPI_ISL_418805	-
hCoV-19/Belgium/VPMV-03-25153/2020	EPI_ISL_420410	-
hCoV-19/Belgium/VRAR-030643/2020	EPI_ISL_418981	-
hCoV-19/Belgium/VRJM-0323114/2020	EPI_ISL_420371	-
hCoV-19/Belgium/VS-030542/2020	EPI_ISL_418863	-
hCoV-19/Belgium/VT-03-25143/2020	EPI_ISL_420400	-
hCoV-19/Belgium/VWJM-0324136/2020	EPI_ISL_420393	-
hCoV-19/Belgium/WAM-030676/2020	EPI_ISL_420332	-
hCoV-19/Belgium/WWM-030665/2020	EPI_ISL_420321	-
hCoV-19/Belgium/ZF-03-25152/2020	EPI_ISL_420409	-
hCoV-19/Brazil/AL-837/2020	EPI_ISL_427292	-
hCoV-19/Brazil/AMBR-02/2020	EPI_ISL_417034	-
hCoV-19/Brazil/BA-510/2020	EPI_ISL_427293	-
hCoV-19/Brazil/CV16/2020	EPI_ISL_429676	-
hCoV-19/Brazil/CV21/2020	EPI_ISL_429681	-
hCoV-19/Brazil/CV31/2020	EPI_ISL_429687	-
hCoV-19/Brazil/CV32/2020	EPI_ISL_429688	-
hCoV-19/Brazil/CV4/2020	EPI_ISL_429667	-
hCoV-19/Brazil/CV6/2020	EPI_ISL_429669	-
hCoV-19/Brazil/DF-615i/2020	EPI_ISL_427294	-
hCoV-19/Brazil/DF-619i/2020	EPI_ISL_427295	-
hCoV-19/Brazil/DF-861/2020	EPI_ISL_427296	-
hCoV-19/Brazil/DF-862/2020	EPI_ISL_427297	-
hCoV-19/Brazil/DF-891/2020	EPI_ISL_427298	-
hCoV-19/Brazil/RJ-352/2020	EPI_ISL_427299	-
hCoV-19/Brazil/RJ-477/2020	EPI_ISL_427300	-
hCoV-19/Brazil/RJ-477i/2020	EPI_ISL_427301	-
hCoV-19/Brazil/RJ-763/2020	EPI_ISL_427302	-
hCoV-19/Brazil/RJ-818/2020	EPI_ISL_427303	-
hCoV-19/Brazil/RJ-872/2020	EPI_ISL_427304	-
hCoV-19/Brazil/SC-766/2020	EPI_ISL_427305	-
hCoV-19/Brazil/SC-769/2020	EPI_ISL_427306	-
hCoV-19/Brazil/SPBR-01/2020	EPI_ISL_412964	-
hCoV-19/Brazil/SPBR-03/2020	EPI_ISL_414014	-
hCoV-19/Brazil/SPBR-04/2020	EPI_ISL_414017	-
hCoV-19/Brazil/SPBR-05/2020	EPI_ISL_414016	-
hCoV-19/Brazil/SPBR-06/2020	EPI_ISL_414015	-
hCoV-19/Brazil/SPBR-07/2020	EPI_ISL_416028	-
hCoV-19/Brazil/SPBR-08/2020	EPI_ISL_416029	-
hCoV-19/Brazil/SPBR-09/2020	EPI_ISL_416031	-
hCoV-19/Brazil/SPBR-10/2020	EPI_ISL_416032	-
hCoV-19/Brazil/SPBR-11/2020	EPI_ISL_416033	-
hCoV-19/Brazil/SPBR-12/2020	EPI_ISL_416034	-
hCoV-19/Brazil/SPBR-13/2020	EPI_ISL_416035	-
hCoV-19/Cambodia/0012/2020	EPI_ISL_411902	-
hCoV-19/Canada/MB_10/2020	EPI_ISL_418813	-
hCoV-19/Canada/MB_2/2020	EPI_ISL_429807	-
hCoV-19/Canada/MB_36/2020	EPI_ISL_429817	-
hCoV-19/Canada/MB_37/2020	EPI_ISL_429818	-
hCoV-19/Canada/MB_38/2020	EPI_ISL_429819	-
hCoV-19/Canada/MB_39/2020	EPI_ISL_429820	-
hCoV-19/Canada/MB_8/2020	EPI_ISL_418812	-
hCoV-19/Canada/NB_1/2020	EPI_ISL_429806	-
hCoV-19/Canada/NB_21/2020	EPI_ISL_429811	-
hCoV-19/Canada/NB_35/2020	EPI_ISL_429816	-
hCoV-19/Canada/NB_6/2020	EPI_ISL_418811	-
hCoV-19/Canada/NL_34/2020	EPI_ISL_429815	-
hCoV-19/Canada/NS_13/2020	EPI_ISL_418814	-
hCoV-19/Canada/NS_30/2020	EPI_ISL_429812	-
hCoV-19/Canada/NS_31/2020	EPI_ISL_429813	-
hCoV-19/Canada/NS_32/2020	EPI_ISL_429814	-
hCoV-19/Canada/ON-PHL2445/2020	EPI_ISL_413014	-
hCoV-19/Canada/ON-VIDO-01/2020	EPI_ISL_425177	-
hCoV-19/Canada/ON_PHL0052/2020	EPI_ISL_418332	-
hCoV-19/Canada/ON_PHL0539/2020	EPI_ISL_418353	-
hCoV-19/Canada/ON_PHL0654/2020	EPI_ISL_418370	-
hCoV-19/Canada/ON_PHL0743/2020	EPI_ISL_418346	-
hCoV-19/Canada/ON_PHL1083/2020	EPI_ISL_418340	-
hCoV-19/Canada/ON_PHL1898/2020	EPI_ISL_418377	-
hCoV-19/Canada/ON_PHL3350/2020	EPI_ISL_418366	-
hCoV-19/Canada/ON_PHL3380/2020	EPI_ISL_418350	-
hCoV-19/Canada/ON_PHL3458/2020	EPI_ISL_418368	-
hCoV-19/Canada/ON_PHL3501/2020	EPI_ISL_418333	-
hCoV-19/Canada/ON_PHL3536/2020	EPI_ISL_418362	-
hCoV-19/Canada/ON_PHL3650/2020	EPI_ISL_418349	-
hCoV-19/Canada/ON_PHL3680/2020	EPI_ISL_418348	-
hCoV-19/Canada/ON_PHL3695/2020	EPI_ISL_418363	-
hCoV-19/Canada/ON_PHL3741/2020	EPI_ISL_418347	-
hCoV-19/Canada/ON_PHL3877/2020	EPI_ISL_418339	-
hCoV-19/Canada/ON_PHL3919/2020	EPI_ISL_418323	-
hCoV-19/Canada/ON_PHL4069/2020	EPI_ISL_418334	-
hCoV-19/Canada/ON_PHL4088/2020	EPI_ISL_418354	-
hCoV-19/Canada/ON_PHL4464/2020	EPI_ISL_418335	-
hCoV-19/Canada/ON_PHL5472/2020	EPI_ISL_418325	-
hCoV-19/Canada/ON_PHL5672/2020	EPI_ISL_418352	-
hCoV-19/Canada/ON_PHL5694/2020	EPI_ISL_418329	-
hCoV-19/Canada/ON_PHL5705/2020	EPI_ISL_418336	-
hCoV-19/Canada/ON_PHL5756/2020	EPI_ISL_418358	-
hCoV-19/Canada/ON_PHL5757/2020	EPI_ISL_418359	-
hCoV-19/Canada/ON_PHL6922/2020	EPI_ISL_418364	-
hCoV-19/Canada/ON_PHL7512/2020	EPI_ISL_418379	-
hCoV-19/Canada/ON_PHL7513/2020	EPI_ISL_418367	-
hCoV-19/Canada/ON_PHL7590/2020	EPI_ISL_418373	-
hCoV-19/Canada/ON_PHL8580/2020	EPI_ISL_418330	-
hCoV-19/Canada/ON_PHLU8150/2020	EPI_ISL_418355	-
hCoV-19/Canada/PE_3/2020	EPI_ISL_429808	-
hCoV-19/Canada/SK_16/2020	EPI_ISL_429809	-
hCoV-19/Canada/SK_20/2020	EPI_ISL_429810	-
hCoV-19/Canada/SK_4/2020	EPI_ISL_418810	-
hCoV-19/Canada/SK_52/2020	EPI_ISL_429821	-
hCoV-19/Canada/SK_63/2020	EPI_ISL_429822	-
hCoV-19/Chile/Santiago-1/2020	EPI_ISL_414579	-
hCoV-19/Chile/Santiago-2/2020	EPI_ISL_414580	-
hCoV-19/Chile/Santiago_op2d1/2020	EPI_ISL_415658	-
hCoV-19/Chile/Santiago_op3d1/2020	EPI_ISL_415660	-
hCoV-19/Chile/Santiago_op4d1/2020	EPI_ISL_415661	-
hCoV-19/Chile/Talca-1/2020	EPI_ISL_414577	-
hCoV-19/Chile/Talca-2/2020	EPI_ISL_414578	-
hCoV-19/China/IQTC01/2020	EPI_ISL_412966	-
hCoV-19/China/IQTC02/2020	EPI_ISL_412967	-
hCoV-19/China/WF0001/2020	EPI_ISL_413691	-
hCoV-19/China/WF0002/2020	EPI_ISL_413692	-
hCoV-19/China/WF0003/2020	EPI_ISL_413693	-
hCoV-19/China/WF0004/2020	EPI_ISL_413694	-
hCoV-19/China/WF0012/2020	EPI_ISL_413697	-
hCoV-19/China/WF0014/2020	EPI_ISL_413711	-
hCoV-19/China/WF0015/2020	EPI_ISL_413729	-
hCoV-19/China/WF0016/2020	EPI_ISL_413746	-
hCoV-19/China/WF0018/2020	EPI_ISL_413748	-
hCoV-19/China/WF0019/2020	EPI_ISL_413749	-
hCoV-19/China/WF0020/2020	EPI_ISL_413750	-
hCoV-19/China/WF0021/2020	EPI_ISL_413751	-
hCoV-19/China/WF0024/2020	EPI_ISL_413753	-
hCoV-19/China/WF0026/2020	EPI_ISL_413761	-
hCoV-19/China/WF0028/2020	EPI_ISL_413791	-
hCoV-19/China/WF0029/2020	EPI_ISL_413809	-
hCoV-19/China/WH-09/2020	EPI_ISL_411957	-
hCoV-19/Chongqing/YC01/2020	EPI_ISL_408478	-
hCoV-19/Chongqing/ZX01/2020	EPI_ISL_408479	-
hCoV-19/Czech Republic/ChVir1630/2020	EPI_ISL_416742	-
hCoV-19/Czech Republic/ChVir1912/2020	EPI_ISL_416743	-
hCoV-19/Czech Republic/IAB20-006-16/2020	EPI_ISL_426581	-
hCoV-19/Czech Republic/IAB_1/2020	EPI_ISL_426883	-
hCoV-19/Czech Republic/IAB_10/2020	EPI_ISL_426887	-
hCoV-19/Czech Republic/IAB_12/2020	EPI_ISL_426888	-
hCoV-19/Czech Republic/IAB_14/2020	EPI_ISL_426889	-
hCoV-19/Czech Republic/IAB_15/2020	EPI_ISL_426890	-
hCoV-19/Czech Republic/IAB_16/2020	EPI_ISL_426891	-
hCoV-19/Czech Republic/IAB_17/2020	EPI_ISL_426892	-
hCoV-19/Czech Republic/IAB_18/2020	EPI_ISL_426893	-
hCoV-19/Czech Republic/IAB_20/2020	EPI_ISL_426894	-
hCoV-19/Czech Republic/IAB_21/2020	EPI_ISL_426895	-
hCoV-19/Czech Republic/IAB_22/2020	EPI_ISL_426896	-
hCoV-19/Czech Republic/IAB_23/2020	EPI_ISL_426897	-
hCoV-19/Czech Republic/IAB_4/2020	EPI_ISL_426884	-
hCoV-19/Czech Republic/IAB_8/2020	EPI_ISL_426885	-
hCoV-19/Czech Republic/IAB_9/2020	EPI_ISL_426886	-
hCoV-19/Czech Republic/Seq3/2020	EPI_ISL_426356	-
hCoV-19/Czech Republic/Seq4/2020	EPI_ISL_426357	-
hCoV-19/Czech Republic/Seq5/2020	EPI_ISL_426358	-
hCoV-19/Czech Republic/Seq6/2020	EPI_ISL_426359	-
hCoV-19/Czech Republic/Seq7/2020	EPI_ISL_426360	-
hCoV-19/Denmark/SSI-01/2020	EPI_ISL_416142	-
hCoV-19/Denmark/SSI-02/2020	EPI_ISL_416143	-
hCoV-19/Denmark/SSI-03/2020	EPI_ISL_416144	-
hCoV-19/Denmark/SSI-04/2020	EPI_ISL_416153	-
hCoV-19/Denmark/SSI-05/2020	EPI_ISL_416140	-
hCoV-19/Denmark/SSI-09/2020	EPI_ISL_416141	-
hCoV-19/Denmark/SSI-101/2020	EPI_ISL_415646	-
hCoV-19/Denmark/SSI-104/2020	EPI_ISL_415648	-
hCoV-19/DRC/158/2020	EPI_ISL_417950	-
hCoV-19/DRC/214/2020	EPI_ISL_420030	-
hCoV-19/DRC/236/2020	EPI_ISL_420032	-
hCoV-19/DRC/241/2020	EPI_ISL_420033	-
hCoV-19/DRC/248/2020	EPI_ISL_420035	-
hCoV-19/DRC/431/2020	EPI_ISL_420847	-
hCoV-19/DRC/523/2020	EPI_ISL_420849	-
hCoV-19/DRC/82/2020	EPI_ISL_417946	-
hCoV-19/DRC/94/2020	EPI_ISL_417947	-
hCoV-19/Estonia/ChVir1982/2020	EPI_ISL_420065	-
hCoV-19/Estonia/ChVir1983/2020	EPI_ISL_420066	-
hCoV-19/Estonia/ChVir1985/2020	EPI_ISL_420067	-
hCoV-19/Estonia/ChVir2148/2020	EPI_ISL_420540	-
hCoV-19/Finland/FIN03032020A/2020	EPI_ISL_413602	-
hCoV-19/Finland/FIN03032020B/2020	EPI_ISL_413603	-
hCoV-19/Foshan/20SF207/2020	EPI_ISL_406534	-
hCoV-19/Foshan/20SF210/2020	EPI_ISL_406535	-
hCoV-19/Foshan/20SF211/2020	EPI_ISL_406536	-
hCoV-19/France/GE1583/2020	EPI_ISL_414600	-
hCoV-19/France/GE2720/2020	EPI_ISL_420039	-
hCoV-19/France/HF1988/2020	EPI_ISL_414635	-
hCoV-19/France/HF1989/2020	EPI_ISL_414636	-
hCoV-19/France/HF1995/2020	EPI_ISL_414638	-
hCoV-19/France/HF2196/2020	EPI_ISL_416493	-
hCoV-19/France/HF2381/2020	EPI_ISL_418226	-
hCoV-19/France/HF2393/2020	EPI_ISL_418227	-
hCoV-19/France/HF2405/2020	EPI_ISL_418228	-
hCoV-19/France/HF2496/2020	EPI_ISL_418231	-
hCoV-19/France/HF2948/2020	EPI_ISL_420050	-
hCoV-19/France/HF3290/2020	EPI_ISL_421509	-
hCoV-19/France/IDF0372-isl/2020	EPI_ISL_410720	-
hCoV-19/France/IDF0372/2020	EPI_ISL_406596	-
hCoV-19/France/IDF0373/2020	EPI_ISL_406597	-
hCoV-19/France/IDF0386-islP1/2020	EPI_ISL_411219	-
hCoV-19/France/IDF0386-islP3/2020	EPI_ISL_411220	-
hCoV-19/France/IDF0515/2020	EPI_ISL_408430	-
hCoV-19/France/IDF0571/2020	EPI_ISL_411218	-
hCoV-19/France/IDF0626/2020	EPI_ISL_408431	-
hCoV-19/France/IDF2410/2020	EPI_ISL_418229	-
hCoV-19/France/IDF2420/2020	EPI_ISL_418230	-
hCoV-19/France/IDF2532/2020	EPI_ISL_418232	-
hCoV-19/France/IDF2533/2020	EPI_ISL_418233	-
hCoV-19/France/IDF2534/2020	EPI_ISL_418234	-
hCoV-19/France/IDF3165/2020	EPI_ISL_420059	-
hCoV-19/France/IDF3276/2020	EPI_ISL_421508	-
hCoV-19/France/KRA-ROB/2020	EPI_ISL_424993	-
hCoV-19/Fujian/13/2020	EPI_ISL_411066	-
hCoV-19/Fujian/8/2020	EPI_ISL_411060	-
hCoV-19/Fuyang/FY002/2020	EPI_ISL_424352	-
hCoV-19/Ganzhou/JX81/2020	EPI_ISL_421242	-
hCoV-19/Georgia/Tb-1352/2020	EPI_ISL_420140	-
hCoV-19/Georgia/Tb-1523/2020	EPI_ISL_420142	-
hCoV-19/Georgia/Tb-1679/2020	EPI_ISL_420144	-
hCoV-19/Georgia/Tb-390/2020	EPI_ISL_416477	-
hCoV-19/Georgia/Tb-468/2020	EPI_ISL_415643	-
hCoV-19/Georgia/Tb-477/2020	EPI_ISL_415642	-
hCoV-19/Georgia/Tb-537/2020	EPI_ISL_416480	-
hCoV-19/Georgia/Tb-673/2020	EPI_ISL_416478	-
hCoV-19/Georgia/Tb-712/2020	EPI_ISL_416481	-
hCoV-19/Georgia/Tb/2020	EPI_ISL_416482	-
hCoV-19/Germany/Baden-Wuerttemberg-1/2020	EPI_ISL_412912	-
hCoV-19/Germany/BavPat1/2020	EPI_ISL_406862	-
hCoV-19/Germany/BavPat2/2020	EPI_ISL_414520	-
hCoV-19/Germany/BavPat3/2020	EPI_ISL_414521	-
hCoV-19/Greece/10/2020	EPI_ISL_418263	-
hCoV-19/Greece/12/2020	EPI_ISL_418264	-
hCoV-19/Greece/13/2020	EPI_ISL_427043	-
hCoV-19/Greece/16/2020	EPI_ISL_418265	-
hCoV-19/Guangdong/20SF012/2020	EPI_ISL_403932	-
hCoV-19/Guangdong/20SF013/2020	EPI_ISL_403933	-
hCoV-19/Guangdong/20SF014/2020	EPI_ISL_403934	-
hCoV-19/Guangdong/20SF025/2020	EPI_ISL_403935	-
hCoV-19/Guangdong/20SF028/2020	EPI_ISL_403936	-
hCoV-19/Guangdong/20SF040/2020	EPI_ISL_403937	-
hCoV-19/Guangdong/20SF174/2020	EPI_ISL_406531	-
hCoV-19/Guangdong/20SF201/2020	EPI_ISL_406538	-
hCoV-19/Guangdong/20SF629/2020	EPI_ISL_428466	-
hCoV-19/Guangdong/20SF758/2020	EPI_ISL_428473	-
hCoV-19/Guangzhou/20SF206/2020	EPI_ISL_406533	-
hCoV-19/Guangzhou/GZMU0014/2020	EPI_ISL_414692	-
hCoV-19/Guangzhou/GZMU0016/2020	EPI_ISL_414663	-
hCoV-19/Guangzhou/GZMU0044/2020	EPI_ISL_414689	-
hCoV-19/Guangzhou/GZMU0047/2020	EPI_ISL_414690	-
hCoV-19/Guangzhou/GZMU0048/2020	EPI_ISL_414691	-
hCoV-19/Hangzhou/HZ-1/2020	EPI_ISL_406970	-
hCoV-19/Hangzhou/HZ162/2020	EPI_ISL_418508	-
hCoV-19/Hangzhou/HZ178/2020	EPI_ISL_418509	-
hCoV-19/Hangzhou/HZ185/2020	EPI_ISL_418510	-
hCoV-19/Hangzhou/HZ477/2020	EPI_ISL_418511	-
hCoV-19/Hangzhou/HZ48/2020	EPI_ISL_418441	-
hCoV-19/Hangzhou/HZ481/2020	EPI_ISL_418512	-
hCoV-19/Hangzhou/HZ49/2020	EPI_ISL_418442	-
hCoV-19/Hangzhou/HZ551/2020	EPI_ISL_418513	-
hCoV-19/Hangzhou/HZ576/2020	EPI_ISL_418514	-
hCoV-19/Hangzhou/HZ60/2020	EPI_ISL_418502	-
hCoV-19/Hangzhou/HZ62/2020	EPI_ISL_418503	-
hCoV-19/Hangzhou/HZ638/2020	EPI_ISL_418515	-
hCoV-19/Hangzhou/HZ79/2020	EPI_ISL_418504	-
hCoV-19/Hangzhou/HZ90/2020	EPI_ISL_418506	-
hCoV-19/Hangzhou/HZ91/2020	EPI_ISL_418507	-
hCoV-19/Hangzhou/HZCDC0001/2020	EPI_ISL_407313	-
hCoV-19/Hangzhou/HZCDC0012/2020	EPI_ISL_421236	-
hCoV-19/Hangzhou/HZCDC0013/2020	EPI_ISL_421235	-
hCoV-19/Hangzhou/HZCDC0048/2020	EPI_ISL_421233	-
hCoV-19/Hangzhou/HZCDC0048L/2020	EPI_ISL_421232	-
hCoV-19/Hangzhou/HZCDC0049L/2020	EPI_ISL_421231	-
hCoV-19/Hangzhou/HZCDC0090L/2020	EPI_ISL_421229	-
hCoV-19/Hangzhou/HZCDC0091L/2020	EPI_ISL_421227	-
hCoV-19/Hangzhou/HZCDC0119/2020	EPI_ISL_421226	-
hCoV-19/Hangzhou/HZCDC6706/2020	EPI_ISL_421222	-
hCoV-19/Hangzhou/HZCDC6789/2020	EPI_ISL_421221	-
hCoV-19/Hangzhou/ZJU-01/20209	EPI_ISL_41570	-
hCoV-19/Hangzhou/ZJU-010/2020	EPI_ISL_418990	-
hCoV-19/Hangzhou/ZJU-011/2020	EPI_ISL_418991	-
hCoV-19/Hangzhou/ZJU-02/2020	EPI_ISL_416042	-
hCoV-19/Hangzhou/ZJU-03/2020	EPI_ISL_416044	-
hCoV-19/Hangzhou/ZJU-04/2020	EPI_ISL_416046	-
hCoV-19/Hangzhou/ZJU-05/2020	EPI_ISL_415711	-
hCoV-19/Hangzhou/ZJU-06/2020	EPI_ISL_416047	-
hCoV-19/Hangzhou/ZJU-07/2020	EPI_ISL_416425	-
hCoV-19/Hangzhou/ZJU-08/2020	EPI_ISL_416473	-
hCoV-19/Hangzhou/ZJU-09/2020	EPI_ISL_416474	-
hCoV-19/Hefei/2/2020	EPI_ISL_412026	-
hCoV-19/Hong Kong/VB20017970/2020	EPI_ISL_417064	-
hCoV-19/Hong Kong/VB20024950/2020	EPI_ISL_412029	-
hCoV-19/Hong Kong/VB20026565/2020	EPI_ISL_412030	-
hCoV-19/Hong Kong/VM20001061/2020	EPI_ISL_412028	-
hCoV-19/Hong Kong/VM20002493/2020	EPI_ISL_414527	-
hCoV-19/Hong Kong/VM20002507/2020	EPI_ISL_414528	-
hCoV-19/Hong Kong/VM20002582/2020	EPI_ISL_414569	-
hCoV-19/Hong Kong/VM20002849/2020	EPI_ISL_414571	-
hCoV-19/Hong Kong/VM20002868/20209	EPI_ISL_41451	-
hCoV-19/Hong Kong/VM20002907/2020	EPI_ISL_414517	-
hCoV-19/Hong Kong/XM-PII-S4/2020	EPI_ISL_417443	-
hCoV-19/Hungary/mbl1/2020	EPI_ISL_416426	-
hCoV-19/Hungary/mbl2/2020	EPI_ISL_418183	-
hCoV-19/Hungary/mbl49/2020	EPI_ISL_416744	-
hCoV-19/India/1-27/2020	EPI_ISL_413522	-
hCoV-19/India/1-31/2020	EPI_ISL_413523	-
hCoV-19/India/1063/2020	EPI_ISL_424361	-
hCoV-19/India/1073/2020	EPI_ISL_421662	-
hCoV-19/India/1093/2020	EPI_ISL_421663	-
hCoV-19/India/1100/2020	EPI_ISL_421664	-
hCoV-19/India/1104/2020	EPI_ISL_421665	-
hCoV-19/India/1111/2020	EPI_ISL_421666	-
hCoV-19/India/1115/2020	EPI_ISL_421667	-
hCoV-19/India/1125/2020	EPI_ISL_421668	-
hCoV-19/India/1135/2020	EPI_ISL_424362	-
hCoV-19/India/1616/2020	EPI_ISL_421669	-
hCoV-19/India/1617/2020	EPI_ISL_421670	-
hCoV-19/India/1621/2020	EPI_ISL_421671	-
hCoV-19/India/1644/2020	EPI_ISL_421672	-
hCoV-19/India/2020763/2020	EPI_ISL_420544	-
hCoV-19/India/2020770/2020	EPI_ISL_420546	-
hCoV-19/India/2020772/2020	EPI_ISL_420548	-
hCoV-19/India/2020773/2020	EPI_ISL_420550	-
hCoV-19/India/2020777/2020	EPI_ISL_420552	-
hCoV-19/India/2020781/2020	EPI_ISL_420554	-
hCoV-19/India/2020c32/2020	EPI_ISL_420556	-
hCoV-19/India/3118/2020	EPI_ISL_424364	-
hCoV-19/India/3239/2020	EPI_ISL_424365	-
hCoV-19/India/763/2020	EPI_ISL_420543	-
hCoV-19/India/770/2020	EPI_ISL_420545	-
hCoV-19/India/772/2020	EPI_ISL_420547	-
hCoV-19/India/773/2020	EPI_ISL_420549	-
hCoV-19/India/777/2020	EPI_ISL_420551	-
hCoV-19/India/781/2020	EPI_ISL_420553	-
hCoV-19/India/c31/2020	EPI_ISL_426179	-
hCoV-19/India/c32/2020	EPI_ISL_420555	-
hCoV-19/India/GBRC1/2020	EPI_ISL_426414	-
hCoV-19/India/GBRC1s/2020	EPI_ISL_426415	-
hCoV-19/Ireland/COR-20134/2020	EPI_ISL_414487	-
hCoV-19/Israel/ISR_IT0320/2020	EPI_ISL_419210	-
hCoV-19/Israel/ISR_JP0320/2020	EPI_ISL_419211	-
hCoV-19/Italy/FVG-ICGEB_S1/2020	EPI_ISL_417418	-
hCoV-19/Italy/FVG-ICGEB_S14/2020	EPI_ISL_428853	-
hCoV-19/Italy/FVG-ICGEB_S18/2020	EPI_ISL_428854	-
hCoV-19/Italy/FVG-ICGEB_S5/2020	EPI_ISL_417419	-
hCoV-19/Italy/FVG-ICGEB_S8/2020	EPI_ISL_417421	-
hCoV-19/Italy/FVG-ICGEB_S9/2020	EPI_ISL_417423	-
hCoV-19/Italy/INMI1-cs/2020	EPI_ISL_410546	-
hCoV-19/Italy/INMI10/2020	EPI_ISL_424344	-
hCoV-19/Italy/INMI3/2020	EPI_ISL_417921	-
hCoV-19/Italy/INMI4/2020	EPI_ISL_417922	-
hCoV-19/Italy/INMI5/2020	EPI_ISL_417923	-
hCoV-19/Italy/INMI6/2020	EPI_ISL_419254	-
hCoV-19/Italy/INMI8/2020	EPI_ISL_424342	-
hCoV-19/Italy/SPL1/2020	EPI_ISL_412974	-
hCoV-19/Italy/TE4925/2020	EPI_ISL_418255	-
hCoV-19/Italy/TE5166/2020	EPI_ISL_420563	-
hCoV-19/Italy/UniMI03/2020	EPI_ISL_417447	-
hCoV-19/Italy/UnivPM1/2020	EPI_ISL_417491	-
hCoV-19/Italy/VR_20COV21-26/2020	EPI_ISL_422437	-
hCoV-19/Italy/VR_20COV21-37/2020	EPI_ISL_422438	-
hCoV-19/Japan/DP0005/2020	EPI_ISL_416565	-
hCoV-19/Japan/DP0027/2020	EPI_ISL_416566	-
hCoV-19/Japan/DP0037/2020	EPI_ISL_416567	-
hCoV-19/Japan/DP0059/2020	EPI_ISL_416569	-
hCoV-19/Japan/DP0065/2020	EPI_ISL_416570	-
hCoV-19/Japan/DP0077/2020	EPI_ISL_416571	-
hCoV-19/Japan/DP0078/2020	EPI_ISL_416572	-
hCoV-19/Japan/DP0104/2020	EPI_ISL_416573	-
hCoV-19/Japan/DP0107/2020	EPI_ISL_416574	-
hCoV-19/Japan/DP0121/2020	EPI_ISL_416575	-
hCoV-19/Japan/DP0133/2020	EPI_ISL_416576	-
hCoV-19/Japan/DP0134/2020	EPI_ISL_416577	-
hCoV-19/Japan/DP0152/2020	EPI_ISL_416578	-
hCoV-19/Japan/DP0158/2020	EPI_ISL_416579	-
hCoV-19/Japan/DP0184/2020	EPI_ISL_416580	-
hCoV-19/Japan/DP0190/2020	EPI_ISL_416581	-
hCoV-19/Japan/DP0191/2020	EPI_ISL_416582	-
hCoV-19/Japan/DP0196/2020	EPI_ISL_416583	-
hCoV-19/Japan/DP0200/2020	EPI_ISL_416584	-
hCoV-19/Japan/DP0236/2020	EPI_ISL_416585	-
hCoV-19/Japan/DP0274/2020	EPI_ISL_416586	-
hCoV-19/Japan/DP0278/2020	EPI_ISL_416587	-
hCoV-19/Japan/DP0287/2020	EPI_ISL_416589	-
hCoV-19/Japan/DP0289/2020	EPI_ISL_416590	-
hCoV-19/Japan/DP0290/2020	EPI_ISL_416591	-
hCoV-19/Japan/DP0294/2020	EPI_ISL_416592	-
hCoV-19/Japan/DP0311/2020	EPI_ISL_416593	-
hCoV-19/Japan/DP0319/2020	EPI_ISL_416594	-
hCoV-19/Japan/DP0328/2020	EPI_ISL_416595	-
hCoV-19/Japan/DP0344/2020	EPI_ISL_416596	-
hCoV-19/Japan/DP0346/2020	EPI_ISL_416597	-
hCoV-19/Japan/DP0357/2020	EPI_ISL_416598	-
hCoV-19/Japan/DP0361/2020	EPI_ISL_416599	-
hCoV-19/Japan/DP0438/2020	EPI_ISL_416600	-
hCoV-19/Japan/DP0457/2020	EPI_ISL_416601	-
hCoV-19/Japan/DP0464/2020	EPI_ISL_416603	-
hCoV-19/Japan/DP0476/2020	EPI_ISL_416604	-
hCoV-19/Japan/DP0481/2020	EPI_ISL_416605	-
hCoV-19/Japan/DP0482/2020	EPI_ISL_416606	-
hCoV-19/Japan/DP0543/2020	EPI_ISL_416607	-
hCoV-19/Japan/DP0544/2020	EPI_ISL_416608	-
hCoV-19/Japan/DP0568/2020	EPI_ISL_416609	-
hCoV-19/Japan/DP0588/2020	EPI_ISL_416610	-
hCoV-19/Japan/DP0644/2020	EPI_ISL_416611	-
hCoV-19/Japan/DP0645/2020	EPI_ISL_416612	-
hCoV-19/Japan/DP0654/2020	EPI_ISL_416613	-
hCoV-19/Japan/DP0687/2020	EPI_ISL_416614	-
hCoV-19/Japan/DP0699/2020	EPI_ISL_416617	-
hCoV-19/Japan/DP0703/2020	EPI_ISL_416619	-
hCoV-19/Japan/DP0724/2020	EPI_ISL_416620	-
hCoV-19/Japan/DP0743/2020	EPI_ISL_416621	-
hCoV-19/Japan/DP0752/2020	EPI_ISL_416622	-
hCoV-19/Japan/DP0764/2020	EPI_ISL_416624	-
hCoV-19/Japan/DP0765/2020	EPI_ISL_416625	-
hCoV-19/Japan/DP0785/2020	EPI_ISL_416627	-
hCoV-19/Japan/DP0786/2020	EPI_ISL_416628	-
hCoV-19/Japan/DP0802/2020	EPI_ISL_416629	-
hCoV-19/Japan/DP0803/2020	EPI_ISL_416630	-
hCoV-19/Japan/DP0804/2020	EPI_ISL_416631	-
hCoV-19/Japan/DP0827/2020	EPI_ISL_416632	-
hCoV-19/Japan/DP0880/2020	EPI_ISL_416633	-
hCoV-19/Japan/DP0890/2020	EPI_ISL_416634	-
hCoV-19/Japan/Hu_DP_Kng_19-020/2020	EPI_ISL_412968	-
hCoV-19/Japan/Hu_DP_Kng_19-027/2020	EPI_ISL_412969	-
hCoV-19/Japan/Hu_DP_Kng_19-031/2020	EPI_ISL_420889	-
hCoV-19/Japan/Hu_Kng_19-437/2020	EPI_ISL_420890	-
hCoV-19/Japan/KY-V-029/2020	EPI_ISL_408669	-
hCoV-19/Japan/NA-20-05-1/2020	EPI_ISL_410531	-
hCoV-19/Japan/OS-20-071/2020	EPI_ISL_410532	-
hCoV-19/Japan/P1/2020	EPI_ISL_419296	-
hCoV-19/Japan/P2-1/2020	EPI_ISL_419297	-
hCoV-19/Japan/P2-2/2020	EPI_ISL_419298	-
hCoV-19/Japan/P3-1/2020	EPI_ISL_419299	-
hCoV-19/Japan/P3-2/2020	EPI_ISL_419300	-
hCoV-19/Japan/P4-1/2020	EPI_ISL_419301	-
hCoV-19/Japan/P4-2/2020	EPI_ISL_419302	-
hCoV-19/Japan/P4-3/2020	EPI_ISL_419303	-
hCoV-19/Japan/P4-4/2020	EPI_ISL_419304	-
hCoV-19/Japan/P4-5/2020	EPI_ISL_419305	-
hCoV-19/Japan/P4-6/2020	EPI_ISL_419306	-
hCoV-19/Japan/P4-7/2020	EPI_ISL_419307	-
hCoV-19/Japan/P4-8/2020	EPI_ISL_419308	-
hCoV-19/Japan/P5-1/2020	EPI_ISL_419309	-
hCoV-19/Japan/P5-2/2020	EPI_ISL_419310	-
hCoV-19/Japan/P5-3/2020	EPI_ISL_419311	-
hCoV-19/Japan/TK-20-31-3/2020	EPI_ISL_413459	-
hCoV-19/Japan/TKYE6182/2020	EPI_ISL_414511	-
hCoV-19/Japan/TY-WK-012/2020	EPI_ISL_408665	-
hCoV-19/Japan/TY-WK-501/2020	EPI_ISL_408666	-
hCoV-19/Japan/TY-WK-521/2020	EPI_ISL_408667	-
hCoV-19/Jian/JX129/2020	EPI_ISL_421253	-
hCoV-19/Jian/JX169/2020	EPI_ISL_421256	-
hCoV-19/Jiangsu/JS01/2020	EPI_ISL_411950	-
hCoV-19/Jiangsu/JS02/2020	EPI_ISL_411952	-
hCoV-19/Jiangsu/JS03/2020	EPI_ISL_411953	-
hCoV-19/Jingzhou/HBCDC-HB-01/2020	EPI_ISL_412459	-
hCoV-19/Jiujiang/JX22/2020	EPI_ISL_421237	-
hCoV-19/JOR/SEARCH-0033-JOR/2020	EPI_ISL_429993	-
hCoV-19/JOR/SEARCH-0034-JOR/2020	EPI_ISL_429994	-
hCoV-19/JOR/SEARCH-0036-JOR/2020	EPI_ISL_429996	-
hCoV-19/JOR/SEARCH-0037-JOR/2020	EPI_ISL_429997	-
hCoV-19/JOR/SEARCH-0039-JOR/2020	EPI_ISL_429998	-
hCoV-19/JOR/SEARCH-0041-JOR/2020	EPI_ISL_429999	-
hCoV-19/JOR/SEARCH-0042-JOR/2020	EPI_ISL_430000	-
hCoV-19/JOR/SEARCH-0043-JOR/2020	EPI_ISL_430001	-
hCoV-19/JOR/SEARCH-0044-JOR/2020	EPI_ISL_430002	-
hCoV-19/JOR/SEARCH-0045-JOR/2020	EPI_ISL_430003	-
hCoV-19/JOR/SEARCH-0046-JOR/2020	EPI_ISL_430004	-
hCoV-19/JOR/SEARCH-0048-JOR/2020	EPI_ISL_430006	-
hCoV-19/JOR/SEARCH-0049-JOR/2020	EPI_ISL_430007	-
hCoV-19/JOR/SEARCH-0052-JOR/2020	EPI_ISL_430009	-
hCoV-19/JOR/SEARCH-0053-JOR/2020	EPI_ISL_430011	-
hCoV-19/JOR/SEARCH-0056-JOR/2020	EPI_ISL_430014	-
hCoV-19/JOR/SEARCH-0057-JOR/2020	EPI_ISL_430015	-
hCoV-19/Korea/BA-ACH_2604/2020	EPI_ISL_420799	-
hCoV-19/Korea/BA-ACH_2718/2020	EPI_ISL_420800	-
hCoV-19/Korea/BA-ACH_2719/2020	EPI_ISL_420801	-
hCoV-19/Korea/KCDC2001/2020	EPI_ISL_425117	-
hCoV-19/Korea/KCDC2002/2020	EPI_ISL_425118	-
hCoV-19/Korea/KCDC2003/2020	EPI_ISL_426163	-
hCoV-19/Korea/KCDC2003/2020	EPI_ISL_426167	-
hCoV-19/Korea/KCDC2004/2020	EPI_ISL_426164	-
hCoV-19/Korea/KCDC2005/2020	EPI_ISL_426166	-
hCoV-19/Korea/KCDC2006/2020	EPI_ISL_426168	-
hCoV-19/Korea/KCDC2007/2020	EPI_ISL_426169	-
hCoV-19/Korea/KCDC2008/2020	EPI_ISL_426171	-
hCoV-19/Korea/KCDC2009/2020	EPI_ISL_426173	-
hCoV-19/Korea/KCDC2010/2020	EPI_ISL_426180	-
hCoV-19/Korea/KCDC2011/2020	EPI_ISL_426181	-
hCoV-19/Korea/KCDC2012/2020	EPI_ISL_426182	-
hCoV-19/Korea/KCDC2013/2020	EPI_ISL_426183	-
hCoV-19/Korea/KCDC2014/2020	EPI_ISL_426187	-
hCoV-19/Korea/KCDC2015/2020	EPI_ISL_427809	-
hCoV-19/Korea/KCDC2016/2020	EPI_ISL_427810	-
hCoV-19/Korea/KCDC2017/2020	EPI_ISL_427811	-
hCoV-19/Korea/KCDC2018/2020	EPI_ISL_427812	-
hCoV-19/Korea/KCDC2019/2020	EPI_ISL_427813	-
hCoV-19/Kuwait/KU008/2020	EPI_ISL_422427	-
hCoV-19/Kuwait/KU09/2020	EPI_ISL_416541	-
hCoV-19/Kuwait/KU12/2020	EPI_ISL_416458	-
hCoV-19/Kuwait/KU17/2020	EPI_ISL_416542	-
hCoV-19/Kuwait/KU18/2020	EPI_ISL_416543	-
hCoV-19/Latvia/0001/2020	EPI_ISL_421653	-
hCoV-19/Latvia/0002/2020	EPI_ISL_421654	-
hCoV-19/Latvia/0003/2020	EPI_ISL_421655	-
hCoV-19/Latvia/0004/2020	EPI_ISL_421656	-
hCoV-19/Latvia/0005/2020	EPI_ISL_426285	-
hCoV-19/Latvia/0006/2020	EPI_ISL_426286	-
hCoV-19/Latvia/0007/2020	EPI_ISL_426287	-
hCoV-19/Latvia/0008/2020	EPI_ISL_426288	-
hCoV-19/Latvia/0009/2020	EPI_ISL_426289	-
hCoV-19/Latvia/ChVir2025/2020	EPI_ISL_419691	-
hCoV-19/Lishui/LS111/2020	EPI_ISL_429852	-
hCoV-19/Lishui/LS556/2020	EPI_ISL_429853	-
hCoV-19/Lishui/LS557/2020	EPI_ISL_429854	-
hCoV-19/Lithuania/ChVir1632/2020	EPI_ISL_416741	-
hCoV-19/Luxembourg/LNS0158952/2020	EPI_ISL_417534	-
hCoV-19/Luxembourg/LNS0211710/2020	EPI_ISL_429760	-
hCoV-19/Luxembourg/LNS0272441/2020	EPI_ISL_421743	-
hCoV-19/Luxembourg/LNS0641910/2020	EPI_ISL_419566	-
hCoV-19/Luxembourg/LNS0814393/2020	EPI_ISL_429766	-
hCoV-19/Luxembourg/LNS0819394/2020	EPI_ISL_421746	-
hCoV-19/Luxembourg/LNS1234709/2020	EPI_ISL_419570	-
hCoV-19/Luxembourg/LNS1644489/2020	EPI_ISL_421740	-
hCoV-19/Luxembourg/LNS1995247/2020	EPI_ISL_429718	-
hCoV-19/Luxembourg/LNS2128808/2020	EPI_ISL_417530	-
hCoV-19/Luxembourg/LNS2299410/2020	EPI_ISL_421745	-
hCoV-19/Luxembourg/LNS2334563/2020	EPI_ISL_421737	-
hCoV-19/Luxembourg/LNS2913521/2020	EPI_ISL_429746	-
hCoV-19/Luxembourg/LNS3052946/2020	EPI_ISL_421748	-
hCoV-19/Luxembourg/LNS3156434/2020	EPI_ISL_419582	-
hCoV-19/Luxembourg/LNS3169999/2020	EPI_ISL_429782	-
hCoV-19/Luxembourg/LNS3307371/2020	EPI_ISL_421735	-
hCoV-19/Luxembourg/LNS3437586/2020	EPI_ISL_429767	-
hCoV-19/Luxembourg/LNS3711853/2020	EPI_ISL_419584	-
hCoV-19/Luxembourg/LNS3770609/2020	EPI_ISL_421747	-
hCoV-19/Luxembourg/LNS4836560/2020	EPI_ISL_419588	-
hCoV-19/Luxembourg/LNS5032431/2020	EPI_ISL_419590	-
hCoV-19/Luxembourg/LNS6282845/2020	EPI_ISL_417533	-
hCoV-19/Luxembourg/LNS6500589/2020	EPI_ISL_421742	-
hCoV-19/Luxembourg/LNS7074589/2020	EPI_ISL_421744	-
hCoV-19/Luxembourg/LNS8489624/2020	EPI_ISL_417532	-
hCoV-19/Luxembourg/LNS8602041/2020	EPI_ISL_421761	-
hCoV-19/Luxembourg/LNS8726389/2020	EPI_ISL_429776	-
hCoV-19/Luxembourg/LNS9080444/2020	EPI_ISL_419600	-
hCoV-19/Luxembourg/LNS9086704/2020	EPI_ISL_419601	-
hCoV-19/Luxembourg/LNS9322962/2020	EPI_ISL_428961	-
hCoV-19/Luxembourg/LNS9984061/2020	EPI_ISL_429724	-
hCoV-19/Luxembourg/Lux1/2020	EPI_ISL_413593	-
hCoV-19/Malaysia/189332/2020	EPI_ISL_417917	-
hCoV-19/Malaysia/MKAK-CL-2020-5045/2020	EPI_ISL_416829	-
hCoV-19/Malaysia/MKAK-CL-2020-5047/2020	EPI_ISL_416866	-
hCoV-19/Mexico/CDMX-INCMNSZ_02/2020	EPI_ISL_426362	-
hCoV-19/Mexico/CDMX-INCMNSZ_03/2020	EPI_ISL_426363	-
hCoV-19/Mexico/CDMX-INCMNSZ_04/2020	EPI_ISL_426364	-
hCoV-19/Mexico/CDMX-InDRE_01/2020	EPI_ISL_412972	-
hCoV-19/Mexico/CDMX-InDRE_06/2020	EPI_ISL_424673	-
hCoV-19/Mexico/EdoMex-InDRE_03/2020	EPI_ISL_424667	-
hCoV-19/Mexico/Puebla-InDRE_05/2020	EPI_ISL_424672	-
hCoV-19/Mexico/Queretaro-InDRE_04/2020	EPI_ISL_424670	-
hCoV-19/Nanchang/JX14/2020	EPI_ISL_421243	-
hCoV-19/Nanchang/JX149/2020	EPI_ISL_421247	-
hCoV-19/Nanchang/JX155/2020	EPI_ISL_421262	-
hCoV-19/Nanchang/JX174/2020	EPI_ISL_421238	-
hCoV-19/Nanchang/JX176/2020	EPI_ISL_421261	-
hCoV-19/Nanchang/JX177/2020	EPI_ISL_421241	-
hCoV-19/NanChang/JX216/2020	EPI_ISL_417420	-
hCoV-19/Nanchang/JX39/2020	EPI_ISL_421248	-
hCoV-19/Nanchang/JX90/2020	EPI_ISL_421245	-
hCoV-19/Nanchang/JXN3T4/2020	EPI_ISL_421246	-
hCoV-19/Nepal/61/2020	EPI_ISL_410301	-
hCoV-19/Netherlands/Blaricum_1364780/2020	EPI_ISL_413566	-
hCoV-19/Netherlands/Flevoland_1/2020	EPI_ISL_415460	-
hCoV-19/Netherlands/Friesland_10/2020	EPI_ISL_422566	-
hCoV-19/Netherlands/Friesland_3/2020	EPI_ISL_422568	-
hCoV-19/Netherlands/Friesland_4/2020	EPI_ISL_422569	-
hCoV-19/Netherlands/Friesland_6/2020	EPI_ISL_422571	-
hCoV-19/Netherlands/Friesland_7/2020	EPI_ISL_422572	-
hCoV-19/Netherlands/Gelderland_1/2020	EPI_ISL_414423	-
hCoV-19/Netherlands/Gelderland_1/2020	EPI_ISL_415461	-
hCoV-19/Netherlands/Gelderland_10/2020	EPI_ISL_422638	-
hCoV-19/Netherlands/Gelderland_2/2020	EPI_ISL_415462	-
hCoV-19/Netherlands/Gelderland_3/2020	EPI_ISL_415463	-
hCoV-19/Netherlands/Gelderland_5/2020	EPI_ISL_422641	-
hCoV-19/Netherlands/Gelderland_6/2020	EPI_ISL_422642	-
hCoV-19/Netherlands/Gelderland_7/2020	EPI_ISL_422643	-
hCoV-19/Netherlands/Gelderland_8/2020	EPI_ISL_422644	-
hCoV-19/Netherlands/Gelderland_9/2020	EPI_ISL_422645	-
hCoV-19/Netherlands/Haarlem_1363688/2020	EPI_ISL_413572	-
hCoV-19/Netherlands/Hardinxveld_Giessendam_1364806/2020	EPI_ISL_413573	-
hCoV-19/Netherlands/Limburg_7/2020	EPI_ISL_415464	-
hCoV-19/Netherlands/Limburg_8/2020	EPI_ISL_422647	-
hCoV-19/Netherlands/Limburg_9/2020	EPI_ISL_422648	-
hCoV-19/Netherlands/Naarden_1364774/2020	EPI_ISL_413577	-
hCoV-19/Netherlands/NA_1/2020	EPI_ISL_415465	-
hCoV-19/Netherlands/NA_10/2020	EPI_ISL_415466	-
hCoV-19/Netherlands/NA_101/2020	EPI_ISL_422650	-
hCoV-19/Netherlands/NA_102/2020	EPI_ISL_422651	-
hCoV-19/Netherlands/NA_103/2020	EPI_ISL_422652	-
hCoV-19/Netherlands/NA_104/2020	EPI_ISL_422653	-
hCoV-19/Netherlands/NA_106/2020	EPI_ISL_422655	-
hCoV-19/Netherlands/NA_107/2020	EPI_ISL_422656	-
hCoV-19/Netherlands/NA_109/2020	EPI_ISL_422657	-
hCoV-19/Netherlands/NA_11/2020	EPI_ISL_415467	-
hCoV-19/Netherlands/NA_111/2020	EPI_ISL_422659	-
hCoV-19/Netherlands/NA_113/2020	EPI_ISL_422661	-
hCoV-19/Netherlands/NA_114/2020	EPI_ISL_422662	-
hCoV-19/Netherlands/NA_117/2020	EPI_ISL_422664	-
hCoV-19/Netherlands/NA_119/2020	EPI_ISL_422666	-
hCoV-19/Netherlands/NA_12/2020	EPI_ISL_415468	-
hCoV-19/Netherlands/NA_120/2020	EPI_ISL_422667	-
hCoV-19/Netherlands/NA_121/2020	EPI_ISL_422668	-
hCoV-19/Netherlands/NA_122/2020	EPI_ISL_422669	-
hCoV-19/Netherlands/NA_126/2020	EPI_ISL_422670	-
hCoV-19/Netherlands/NA_127/2020	EPI_ISL_422671	-
hCoV-19/Netherlands/NA_128/2020	EPI_ISL_422672	-
hCoV-19/Netherlands/NA_13/2020	EPI_ISL_415469	-
hCoV-19/Netherlands/NA_130/2020	EPI_ISL_422674	-
hCoV-19/Netherlands/NA_132/2020	EPI_ISL_422676	-
hCoV-19/Netherlands/NA_133/2020	EPI_ISL_422677	-
hCoV-19/Netherlands/NA_134/2020	EPI_ISL_422678	-
hCoV-19/Netherlands/NA_135/2020	EPI_ISL_422679	-
hCoV-19/Netherlands/NA_136/2020	EPI_ISL_422680	-
hCoV-19/Netherlands/NA_137/2020	EPI_ISL_422681	-
hCoV-19/Netherlands/NA_138/2020	EPI_ISL_422682	-
hCoV-19/Netherlands/NA_144/2020	EPI_ISL_422684	-
hCoV-19/Netherlands/NA_145/2020	EPI_ISL_422685	-
hCoV-19/Netherlands/NA_15/2020	EPI_ISL_415471	-
hCoV-19/Netherlands/NA_150/2020	EPI_ISL_422686	-
hCoV-19/Netherlands/NA_152/2020	EPI_ISL_422687	-
hCoV-19/Netherlands/NA_153/2020	EPI_ISL_422688	-
hCoV-19/Netherlands/NA_154/2020	EPI_ISL_422689	-
hCoV-19/Netherlands/NA_155/2020	EPI_ISL_422690	-
hCoV-19/Netherlands/NA_156/2020	EPI_ISL_422691	-
hCoV-19/Netherlands/NA_157/2020	EPI_ISL_422692	-
hCoV-19/Netherlands/NA_158/2020	EPI_ISL_422693	-
hCoV-19/Netherlands/NA_159/2020	EPI_ISL_422694	-
hCoV-19/Netherlands/NA_16/2020	EPI_ISL_415472	-
hCoV-19/Netherlands/NA_160/2020	EPI_ISL_422695	-
hCoV-19/Netherlands/NA_161/2020	EPI_ISL_422696	-
hCoV-19/Netherlands/NA_162/2020	EPI_ISL_422697	-
hCoV-19/Netherlands/NA_163/2020	EPI_ISL_422698	-
hCoV-19/Netherlands/NA_164/2020	EPI_ISL_422699	-
hCoV-19/Netherlands/NA_165/2020	EPI_ISL_422700	-
hCoV-19/Netherlands/NA_166/2020	EPI_ISL_422701	-
hCoV-19/Netherlands/NA_167/2020	EPI_ISL_422702	-
hCoV-19/Netherlands/NA_168/2020	EPI_ISL_422703	-
hCoV-19/Netherlands/NA_169/2020	EPI_ISL_422704	-
hCoV-19/Netherlands/NA_17/2020	EPI_ISL_415473	-
hCoV-19/Netherlands/NA_170/2020	EPI_ISL_422705	-
hCoV-19/Netherlands/NA_171/2020	EPI_ISL_422706	-
hCoV-19/Netherlands/NA_172/2020	EPI_ISL_422707	-
hCoV-19/Netherlands/NA_173/2020	EPI_ISL_422708	-
hCoV-19/Netherlands/NA_174/2020	EPI_ISL_422709	-
hCoV-19/Netherlands/NA_176/2020	EPI_ISL_422711	-
hCoV-19/Netherlands/NA_177/2020	EPI_ISL_422712	-
hCoV-19/Netherlands/NA_179/2020	EPI_ISL_422714	-
hCoV-19/Netherlands/NA_18/2020	EPI_ISL_415474	-
hCoV-19/Netherlands/NA_180/2020	EPI_ISL_422715	-
hCoV-19/Netherlands/NA_181/2020	EPI_ISL_422716	-
hCoV-19/Netherlands/NA_183/2020	EPI_ISL_422718	-
hCoV-19/Netherlands/NA_184/2020	EPI_ISL_422719	-
hCoV-19/Netherlands/NA_185/2020	EPI_ISL_422720	-
hCoV-19/Netherlands/NA_186/2020	EPI_ISL_422721	-
hCoV-19/Netherlands/NA_187/2020	EPI_ISL_422722	-
hCoV-19/Netherlands/NA_189/2020	EPI_ISL_422724	-
hCoV-19/Netherlands/NA_19/2020	EPI_ISL_415475	-
hCoV-19/Netherlands/NA_190/2020	EPI_ISL_422725	-
hCoV-19/Netherlands/NA_191/2020	EPI_ISL_422726	-
hCoV-19/Netherlands/NA_192/2020	EPI_ISL_422727	-
hCoV-19/Netherlands/NA_193/2020	EPI_ISL_422728	-
hCoV-19/Netherlands/NA_194/2020	EPI_ISL_422729	-
hCoV-19/Netherlands/NA_195/2020	EPI_ISL_422730	-
hCoV-19/Netherlands/NA_197/2020	EPI_ISL_422732	-
hCoV-19/Netherlands/NA_2/2020	EPI_ISL_415476	-
hCoV-19/Netherlands/NA_200/2020	EPI_ISL_422735	-
hCoV-19/Netherlands/NA_201/2020	EPI_ISL_422736	-
hCoV-19/Netherlands/NA_202/2020	EPI_ISL_422737	-
hCoV-19/Netherlands/NA_203/2020	EPI_ISL_422738	-
hCoV-19/Netherlands/NA_206/2020	EPI_ISL_422741	-
hCoV-19/Netherlands/NA_207/2020	EPI_ISL_422742	-
hCoV-19/Netherlands/NA_21/2020	EPI_ISL_415478	-
hCoV-19/Netherlands/NA_210/2020	EPI_ISL_422745	-
hCoV-19/Netherlands/NA_211/2020	EPI_ISL_422746	-
hCoV-19/Netherlands/NA_212/2020	EPI_ISL_422747	-
hCoV-19/Netherlands/NA_213/2020	EPI_ISL_422748	-
hCoV-19/Netherlands/NA_216/2020	EPI_ISL_422751	-
hCoV-19/Netherlands/NA_218/2020	EPI_ISL_422753	-
hCoV-19/Netherlands/NA_22/2020	EPI_ISL_415479	-
hCoV-19/Netherlands/NA_220/2020	EPI_ISL_422755	-
hCoV-19/Netherlands/NA_221/2020	EPI_ISL_422756	-
hCoV-19/Netherlands/NA_224/2020	EPI_ISL_422759	-
hCoV-19/Netherlands/NA_227/2020	EPI_ISL_422762	-
hCoV-19/Netherlands/NA_229/2020	EPI_ISL_422764	-
hCoV-19/Netherlands/NA_23/2020	EPI_ISL_415480	-
hCoV-19/Netherlands/NA_24/2020	EPI_ISL_415481	-
hCoV-19/Netherlands/NA_242/2020	EPI_ISL_422776	-
hCoV-19/Netherlands/NA_243/2020	EPI_ISL_422777	-
hCoV-19/Netherlands/NA_244/2020	EPI_ISL_422778	-
hCoV-19/Netherlands/NA_25/2020	EPI_ISL_415482	-
hCoV-19/Netherlands/NA_253/2020	EPI_ISL_422787	-
hCoV-19/Netherlands/NA_254/2020	EPI_ISL_422788	-
hCoV-19/Netherlands/NA_256/2020	EPI_ISL_422790	-
hCoV-19/Netherlands/NA_257/2020	EPI_ISL_422791	-
hCoV-19/Netherlands/NA_258/2020	EPI_ISL_422792	-
hCoV-19/Netherlands/NA_259/2020	EPI_ISL_422793	-
hCoV-19/Netherlands/NA_26/2020	EPI_ISL_415483	-
hCoV-19/Netherlands/NA_260/2020	EPI_ISL_422794	-
hCoV-19/Netherlands/NA_261/2020	EPI_ISL_422795	-
hCoV-19/Netherlands/NA_262/2020	EPI_ISL_422796	-
hCoV-19/Netherlands/NA_265/2020	EPI_ISL_422576	-
hCoV-19/Netherlands/NA_266/2020	EPI_ISL_422577	-
hCoV-19/Netherlands/NA_267/2020	EPI_ISL_422578	-
hCoV-19/Netherlands/NA_268/2020	EPI_ISL_422579	-
hCoV-19/Netherlands/NA_269/2020	EPI_ISL_422580	-
hCoV-19/Netherlands/NA_270/2020	EPI_ISL_422581	-
hCoV-19/Netherlands/NA_272/2020	EPI_ISL_422583	-
hCoV-19/Netherlands/NA_274/2020	EPI_ISL_422585	-
hCoV-19/Netherlands/NA_276/2020	EPI_ISL_422587	-
hCoV-19/Netherlands/NA_277/2020	EPI_ISL_422588	-
hCoV-19/Netherlands/NA_28/2020	EPI_ISL_415485	-
hCoV-19/Netherlands/NA_282/2020	EPI_ISL_422591	-
hCoV-19/Netherlands/NA_283/2020	EPI_ISL_422592	-
hCoV-19/Netherlands/NA_284/2020	EPI_ISL_422593	-
hCoV-19/Netherlands/NA_285/2020	EPI_ISL_422594	-
hCoV-19/Netherlands/NA_286/2020	EPI_ISL_422595	-
hCoV-19/Netherlands/NA_288/2020	EPI_ISL_422597	-
hCoV-19/Netherlands/NA_289/2020	EPI_ISL_422598	-
hCoV-19/Netherlands/NA_29/2020	EPI_ISL_415486	-
hCoV-19/Netherlands/NA_290/2020	EPI_ISL_422599	-
hCoV-19/Netherlands/NA_291/2020	EPI_ISL_422600	-
hCoV-19/Netherlands/NA_292/2020	EPI_ISL_422601	-
hCoV-19/Netherlands/NA_293/2020	EPI_ISL_422602	-
hCoV-19/Netherlands/NA_294/2020	EPI_ISL_422603	-
hCoV-19/Netherlands/NA_295/2020	EPI_ISL_422604	-
hCoV-19/Netherlands/NA_296/2020	EPI_ISL_422605	-
hCoV-19/Netherlands/NA_297/2020	EPI_ISL_422606	-
hCoV-19/Netherlands/NA_298/2020	EPI_ISL_422607	-
hCoV-19/Netherlands/NA_299/2020	EPI_ISL_422608	-
hCoV-19/Netherlands/NA_30/2020	EPI_ISL_415487	-
hCoV-19/Netherlands/NA_300/2020	EPI_ISL_422609	-
hCoV-19/Netherlands/NA_301/2020	EPI_ISL_422610	-
hCoV-19/Netherlands/NA_302/2020	EPI_ISL_422611	-
hCoV-19/Netherlands/NA_303/2020	EPI_ISL_422612	-
hCoV-19/Netherlands/NA_306/2020	EPI_ISL_422615	-
hCoV-19/Netherlands/NA_307/2020	EPI_ISL_422616	-
hCoV-19/Netherlands/NA_31/2020	EPI_ISL_415488	-
hCoV-19/Netherlands/NA_312/2020	EPI_ISL_422621	-
hCoV-19/Netherlands/NA_314/2020	EPI_ISL_422623	-
hCoV-19/Netherlands/NA_316/2020	EPI_ISL_422625	-
hCoV-19/Netherlands/NA_317/2020	EPI_ISL_422626	-
hCoV-19/Netherlands/NA_32/2020	EPI_ISL_415489	-
hCoV-19/Netherlands/NA_34/2020	EPI_ISL_415491	-
hCoV-19/Netherlands/NA_35/2020	EPI_ISL_415492	-
hCoV-19/Netherlands/NA_36/2020	EPI_ISL_422797	-
hCoV-19/Netherlands/NA_37/2020	EPI_ISL_422798	-
hCoV-19/Netherlands/NA_38/2020	EPI_ISL_422799	-
hCoV-19/Netherlands/NA_40/2020	EPI_ISL_422801	-
hCoV-19/Netherlands/NA_41/2020	EPI_ISL_422802	-
hCoV-19/Netherlands/NA_42/2020	EPI_ISL_422803	-
hCoV-19/Netherlands/NA_43/2020	EPI_ISL_422804	-
hCoV-19/Netherlands/NA_44/2020	EPI_ISL_422805	-
hCoV-19/Netherlands/NA_46/2020	EPI_ISL_422807	-
hCoV-19/Netherlands/NA_47/2020	EPI_ISL_422808	-
hCoV-19/Netherlands/NA_50/2020	EPI_ISL_422811	-
hCoV-19/Netherlands/NA_51/2020	EPI_ISL_422812	-
hCoV-19/Netherlands/NA_52/2020	EPI_ISL_422813	-
hCoV-19/Netherlands/NA_54/2020	EPI_ISL_422815	-
hCoV-19/Netherlands/NA_55/2020	EPI_ISL_422816	-
hCoV-19/Netherlands/NA_56/2020	EPI_ISL_422817	-
hCoV-19/Netherlands/NA_57/2020	EPI_ISL_422818	-
hCoV-19/Netherlands/NA_58/2020	EPI_ISL_422819	-
hCoV-19/Netherlands/NA_6/2020	EPI_ISL_415495	-
hCoV-19/Netherlands/NA_60/2020	EPI_ISL_422821	-
hCoV-19/Netherlands/NA_61/2020	EPI_ISL_422822	-
hCoV-19/Netherlands/NA_62/2020	EPI_ISL_422823	-
hCoV-19/Netherlands/NA_64/2020	EPI_ISL_422825	-
hCoV-19/Netherlands/NA_67/2020	EPI_ISL_422827	-
hCoV-19/Netherlands/NA_7/2020	EPI_ISL_415496	-
hCoV-19/Netherlands/NA_74/2020	EPI_ISL_422834	-
hCoV-19/Netherlands/NA_75/2020	EPI_ISL_422835	-
hCoV-19/Netherlands/NA_77/2020	EPI_ISL_422837	-
hCoV-19/Netherlands/NA_79/2020	EPI_ISL_422839	-
hCoV-19/Netherlands/NA_80/2020	EPI_ISL_422840	-
hCoV-19/Netherlands/NA_82/2020	EPI_ISL_422842	-
hCoV-19/Netherlands/NA_83/2020	EPI_ISL_422843	-
hCoV-19/Netherlands/NA_87/2020	EPI_ISL_422847	-
hCoV-19/Netherlands/NA_88/2020	EPI_ISL_422848	-
hCoV-19/Netherlands/NA_89/2020	EPI_ISL_422849	-
hCoV-19/Netherlands/NA_9/2020	EPI_ISL_415498	-
hCoV-19/Netherlands/NA_90/2020	EPI_ISL_422850	-
hCoV-19/Netherlands/NA_91/2020	EPI_ISL_422851	-
hCoV-19/Netherlands/NA_92/2020	EPI_ISL_422852	-
hCoV-19/Netherlands/NA_93/2020	EPI_ISL_422853	-
hCoV-19/Netherlands/NA_94/2020	EPI_ISL_422854	-
hCoV-19/Netherlands/NA_95/2020	EPI_ISL_422855	-
hCoV-19/Netherlands/NA_96/2020	EPI_ISL_422856	-
hCoV-19/Netherlands/NA_97/2020	EPI_ISL_422857	-
hCoV-19/Netherlands/NA_99/2020	EPI_ISL_422858	-
hCoV-19/Netherlands/NoordBrabant_1/2020	EPI_ISL_414428	-
hCoV-19/Netherlands/NoordBrabant_100/2020	EPI_ISL_422859	-
hCoV-19/Netherlands/NoordBrabant_101/2020	EPI_ISL_422860	-
hCoV-19/Netherlands/NoordBrabant_103/2020	EPI_ISL_422862	-
hCoV-19/Netherlands/NoordBrabant_104/2020	EPI_ISL_422863	-
hCoV-19/Netherlands/NoordBrabant_105/2020	EPI_ISL_422864	-
hCoV-19/Netherlands/NoordBrabant_12/2020	EPI_ISL_414452	-
hCoV-19/Netherlands/NoordBrabant_17/2020	EPI_ISL_414457	-
hCoV-19/Netherlands/NoordBrabant_27/2020	EPI_ISL_414536	-
hCoV-19/Netherlands/NoordBrabant_28/2020	EPI_ISL_414537	-
hCoV-19/Netherlands/NoordBrabant_3/2020	EPI_ISL_414429	-
hCoV-19/Netherlands/NoordBrabant_30/2020	EPI_ISL_414539	-
hCoV-19/Netherlands/NoordBrabant_34/2020	EPI_ISL_414543	-
hCoV-19/Netherlands/NoordBrabant_35/2020	EPI_ISL_414544	-
hCoV-19/Netherlands/NoordBrabant_36/2020	EPI_ISL_414545	-
hCoV-19/Netherlands/NoordBrabant_41/2020	EPI_ISL_415499	-
hCoV-19/Netherlands/NoordBrabant_42/2020	EPI_ISL_415500	-
hCoV-19/Netherlands/NoordBrabant_44/2020	EPI_ISL_415501	-
hCoV-19/Netherlands/NoordBrabant_45/2020	EPI_ISL_415502	-
hCoV-19/Netherlands/NoordBrabant_46/2020	EPI_ISL_415503	-
hCoV-19/Netherlands/NoordBrabant_48/2020	EPI_ISL_415505	-
hCoV-19/Netherlands/NoordBrabant_49/2020	EPI_ISL_415506	-
hCoV-19/Netherlands/NoordBrabant_51/2020	EPI_ISL_415507	-
hCoV-19/Netherlands/NoordBrabant_52/2020	EPI_ISL_415508	-
hCoV-19/Netherlands/NoordBrabant_53/2020	EPI_ISL_415509	-
hCoV-19/Netherlands/NoordBrabant_54/2020	EPI_ISL_415510	-
hCoV-19/Netherlands/NoordBrabant_55/2020	EPI_ISL_415511	-
hCoV-19/Netherlands/NoordBrabant_56/2020	EPI_ISL_415512	-
hCoV-19/Netherlands/NoordBrabant_58/2020	EPI_ISL_415514	-
hCoV-19/Netherlands/NoordBrabant_59/2020	EPI_ISL_415515	-
hCoV-19/Netherlands/NoordBrabant_6/2020	EPI_ISL_414451	-
hCoV-19/Netherlands/NoordBrabant_61/2020	EPI_ISL_415517	-
hCoV-19/Netherlands/NoordBrabant_62/2020	EPI_ISL_415518	-
hCoV-19/Netherlands/NoordBrabant_63/2020	EPI_ISL_415519	-
hCoV-19/Netherlands/NoordBrabant_64/2020	EPI_ISL_415520	-
hCoV-19/Netherlands/NoordBrabant_65/2020	EPI_ISL_415521	-
hCoV-19/Netherlands/NoordBrabant_67/2020	EPI_ISL_415523	-
hCoV-19/Netherlands/NoordBrabant_68/2020	EPI_ISL_415524	-
hCoV-19/Netherlands/NoordBrabant_69/2020	EPI_ISL_422865	-
hCoV-19/Netherlands/NoordBrabant_70/2020	EPI_ISL_422866	-
hCoV-19/Netherlands/NoordBrabant_71/2020	EPI_ISL_422867	-
hCoV-19/Netherlands/NoordBrabant_72/2020	EPI_ISL_422868	-
hCoV-19/Netherlands/NoordBrabant_73/2020	EPI_ISL_422869	-
hCoV-19/Netherlands/NoordBrabant_74/2020	EPI_ISL_422870	-
hCoV-19/Netherlands/NoordBrabant_75/2020	EPI_ISL_422871	-
hCoV-19/Netherlands/NoordBrabant_76/2020	EPI_ISL_422872	-
hCoV-19/Netherlands/NoordBrabant_77/2020	EPI_ISL_422873	-
hCoV-19/Netherlands/NoordBrabant_80/2020	EPI_ISL_422875	-
hCoV-19/Netherlands/NoordBrabant_81/2020	EPI_ISL_422876	-
hCoV-19/Netherlands/NoordBrabant_82/2020	EPI_ISL_422877	-
hCoV-19/Netherlands/NoordBrabant_85/2020	EPI_ISL_422879	-
hCoV-19/Netherlands/NoordBrabant_86/2020	EPI_ISL_422880	-
hCoV-19/Netherlands/NoordBrabant_87/2020	EPI_ISL_422881	-
hCoV-19/Netherlands/NoordBrabant_88/2020	EPI_ISL_422882	-
hCoV-19/Netherlands/NoordBrabant_94/2020	EPI_ISL_422888	-
hCoV-19/Netherlands/NoordBrabant_95/2020	EPI_ISL_422889	-
hCoV-19/Netherlands/NoordBrabant_96/2020	EPI_ISL_422890	-
hCoV-19/Netherlands/NoordBrabant_98/2020	EPI_ISL_422892	-
hCoV-19/Netherlands/NoordBrabant_99/2020	EPI_ISL_422893	-
hCoV-19/Netherlands/NoordHolland_1/2020	EPI_ISL_414433	-
hCoV-19/Netherlands/NoordHolland_2/2020	EPI_ISL_414549	-
hCoV-19/Netherlands/NoordHolland_3/2020	EPI_ISL_415525	-
hCoV-19/Netherlands/NoordHolland_31/2020	EPI_ISL_422894	-
hCoV-19/Netherlands/NoordHolland_4/2020	EPI_ISL_422895	-
hCoV-19/Netherlands/Nootdorp_1364222/2020	EPI_ISL_413579	-
hCoV-19/Netherlands/Oisterwijk_1364072/2020	EPI_ISL_413580	-
hCoV-19/Netherlands/Rotterdam_1363790/2020	EPI_ISL_413582	-
hCoV-19/Netherlands/Rotterdam_1364040/2020	EPI_ISL_413583	-
hCoV-19/Netherlands/Rotterdam_1364740/2020	EPI_ISL_413584	-
hCoV-19/Netherlands/Tilburg_1364286/2020	EPI_ISL_413587	-
hCoV-19/Netherlands/Utrecht_1/2020	EPI_ISL_414435	-
hCoV-19/Netherlands/Utrecht_11/2020	EPI_ISL_414443	-
hCoV-19/Netherlands/Utrecht_12/2020	EPI_ISL_414551	-
hCoV-19/Netherlands/Utrecht_13/2020	EPI_ISL_414552	-
hCoV-19/Netherlands/Utrecht_1363628/2020	EPI_ISL_413589	-
hCoV-19/Netherlands/Utrecht_1364066/2020	EPI_ISL_413590	-
hCoV-19/Netherlands/Utrecht_15/2020	EPI_ISL_414554	-
hCoV-19/Netherlands/Utrecht_16/2020	EPI_ISL_414555	-
hCoV-19/Netherlands/Utrecht_17/2020	EPI_ISL_415526	-
hCoV-19/Netherlands/Utrecht_18/2020	EPI_ISL_415527	-
hCoV-19/Netherlands/Utrecht_20/2020	EPI_ISL_422897	-
hCoV-19/Netherlands/Utrecht_21/2020	EPI_ISL_422898	-
hCoV-19/Netherlands/Utrecht_5/2020	EPI_ISL_414439	-
hCoV-19/Netherlands/Zeewolde_1365080/2020	EPI_ISL_413591	-
hCoV-19/Netherlands/ZuidHolland_10/2020	EPI_ISL_414446	-
hCoV-19/Netherlands/ZuidHolland_100/2020	EPI_ISL_422628	-
hCoV-19/Netherlands/ZuidHolland_101/2020	EPI_ISL_422629	-
hCoV-19/Netherlands/ZuidHolland_102/2020	EPI_ISL_422901	-
hCoV-19/Netherlands/ZuidHolland_103/2020	EPI_ISL_422902	-
hCoV-19/Netherlands/ZuidHolland_13/2020	EPI_ISL_414470	-
hCoV-19/Netherlands/ZuidHolland_15/2020	EPI_ISL_414557	-
hCoV-19/Netherlands/ZuidHolland_16/2020	EPI_ISL_414558	-
hCoV-19/Netherlands/ZuidHolland_17/2020	EPI_ISL_414559	-
hCoV-19/Netherlands/ZuidHolland_19/2020	EPI_ISL_414561	-
hCoV-19/Netherlands/ZuidHolland_20/2020	EPI_ISL_414562	-
hCoV-19/Netherlands/ZuidHolland_21/2020	EPI_ISL_414563	-
hCoV-19/Netherlands/ZuidHolland_22/2020	EPI_ISL_414564	-
hCoV-19/Netherlands/ZuidHolland_25/2020	EPI_ISL_415529	-
hCoV-19/Netherlands/ZuidHolland_26/2020	EPI_ISL_415530	-
hCoV-19/Netherlands/ZuidHolland_27/2020	EPI_ISL_415531	-
hCoV-19/Netherlands/ZuidHolland_28/2020	EPI_ISL_415532	-
hCoV-19/Netherlands/ZuidHolland_29/2020	EPI_ISL_415533	-
hCoV-19/Netherlands/ZuidHolland_30/2020	EPI_ISL_415534	-
hCoV-19/Netherlands/ZuidHolland_31/2020	EPI_ISL_415535	-
hCoV-19/Netherlands/ZuidHolland_33/2020	EPI_ISL_422905	-
hCoV-19/Netherlands/ZuidHolland_35/2020	EPI_ISL_422907	-
hCoV-19/Netherlands/ZuidHolland_36/2020	EPI_ISL_422908	-
hCoV-19/Netherlands/ZuidHolland_37/2020	EPI_ISL_422909	-
hCoV-19/Netherlands/ZuidHolland_38/2020	EPI_ISL_422910	-
hCoV-19/Netherlands/ZuidHolland_39/2020	EPI_ISL_422911	-
hCoV-19/Netherlands/ZuidHolland_40/2020	EPI_ISL_422912	-
hCoV-19/Netherlands/ZuidHolland_41/2020	EPI_ISL_422913	-
hCoV-19/Netherlands/ZuidHolland_42/2020	EPI_ISL_422914	-
hCoV-19/Netherlands/ZuidHolland_43/2020	EPI_ISL_422915	-
hCoV-19/Netherlands/ZuidHolland_44/2020	EPI_ISL_422916	-
hCoV-19/Netherlands/ZuidHolland_45/2020	EPI_ISL_422917	-
hCoV-19/Netherlands/ZuidHolland_47/2020	EPI_ISL_422918	-
hCoV-19/Netherlands/ZuidHolland_48/2020	EPI_ISL_422919	-
hCoV-19/Netherlands/ZuidHolland_52/2020	EPI_ISL_422920	-
hCoV-19/Netherlands/ZuidHolland_55/2020	EPI_ISL_422923	-
hCoV-19/Netherlands/ZuidHolland_56/2020	EPI_ISL_422924	-
hCoV-19/Netherlands/ZuidHolland_57/2020	EPI_ISL_422925	-
hCoV-19/Netherlands/ZuidHolland_58/2020	EPI_ISL_422926	-
hCoV-19/Netherlands/ZuidHolland_62/2020	EPI_ISL_422930	-
hCoV-19/Netherlands/ZuidHolland_66/2020	EPI_ISL_422934	-
hCoV-19/Netherlands/ZuidHolland_67/2020	EPI_ISL_422935	-
hCoV-19/Netherlands/ZuidHolland_7/2020	EPI_ISL_414467	-
hCoV-19/Netherlands/ZuidHolland_70/2020	EPI_ISL_422938	-
hCoV-19/Netherlands/ZuidHolland_71/2020	EPI_ISL_422939	-
hCoV-19/Netherlands/ZuidHolland_74/2020	EPI_ISL_422942	-
hCoV-19/Netherlands/ZuidHolland_75/2020	EPI_ISL_422943	-
hCoV-19/Netherlands/ZuidHolland_76/2020	EPI_ISL_422944	-
hCoV-19/Netherlands/ZuidHolland_79/2020	EPI_ISL_422947	-
hCoV-19/Netherlands/ZuidHolland_8/2020	EPI_ISL_414468	-
hCoV-19/Netherlands/ZuidHolland_80/2020	EPI_ISL_422948	-
hCoV-19/Netherlands/ZuidHolland_81/2020	EPI_ISL_422949	-
hCoV-19/Netherlands/ZuidHolland_82/2020	EPI_ISL_422950	-
hCoV-19/Netherlands/ZuidHolland_83/2020	EPI_ISL_422951	-
hCoV-19/Netherlands/ZuidHolland_84/2020	EPI_ISL_422952	-
hCoV-19/Netherlands/ZuidHolland_9/2020	EPI_ISL_414445	-
hCoV-19/Netherlands/ZuidHolland_90/2020	EPI_ISL_422957	-
hCoV-19/Netherlands/ZuidHolland_95/2020	EPI_ISL_422631	-
hCoV-19/Netherlands/ZuidHolland_96/2020	EPI_ISL_422632	-
hCoV-19/Netherlands/ZuidHolland_97/2020	EPI_ISL_422633	-
hCoV-19/Netherlands/ZuidHolland_98/2020	EPI_ISL_422634	-
hCoV-19/Netherlands/ZuidHolland_99/2020	EPI_ISL_422635	-
hCoV-19/NewZealand/CoV001/2020	EPI_ISL_417211	-
hCoV-19/Nonthaburi/61/2020	EPI_ISL_403962	-
hCoV-19/Nonthaburi/74/2020	EPI_ISL_403963	-
hCoV-19/Norway/1379/2020	EPI_ISL_417483	-
hCoV-19/Norway/1380/2020	EPI_ISL_417484	-
hCoV-19/Norway/1455/2020	EPI_ISL_420135	-
hCoV-19/Norway/1493/2020	EPI_ISL_417488	-
hCoV-19/Norway/1538/2020	EPI_ISL_417486	-
hCoV-19/Norway/1539/2020	EPI_ISL_417487	-
hCoV-19/Norway/1694/2020	EPI_ISL_420136	-
hCoV-19/Norway/1867/2020	EPI_ISL_420141	-
hCoV-19/Norway/1917/2020	EPI_ISL_420143	-
hCoV-19/Norway/1951/2020	EPI_ISL_420145	-
hCoV-19/Norway/1953/2020	EPI_ISL_420313	-
hCoV-19/Norway/1955/2020	EPI_ISL_420146	-
hCoV-19/Norway/1989/2020	EPI_ISL_420147	-
hCoV-19/Norway/2084/2020	EPI_ISL_420150	-
hCoV-19/Norway/2088/2020	EPI_ISL_420152	-
hCoV-19/Norway/2114/2020	EPI_ISL_420312	-
hCoV-19/Pakistan/Gilgit1/2020	EPI_ISL_417444	-
hCoV-19/Peru/010/2020	EPI_ISL_415787	-
hCoV-19/Pingxiang/JX151/2020	EPI_ISL_421259	-
hCoV-19/Pingxiang/JX5/2020	EPI_ISL_421252	-
hCoV-19/Poland/PL_P1/2020	EPI_ISL_416488	-
hCoV-19/Poland/PL_P2/2020	EPI_ISL_428925	-
hCoV-19/Poland/PL_P3/2020	EPI_ISL_428926	-
hCoV-19/Poland/PL_P4/2020	EPI_ISL_428927	-
hCoV-19/Poland/PL_P5/2020	EPI_ISL_428928	-
hCoV-19/Poland/PL_P6/2020	EPI_ISL_428929	-
hCoV-19/Poland/PL_P7/2020	EPI_ISL_428930	-
hCoV-19/Poland/PL_P8/2020	EPI_ISL_428931	-
hCoV-19/Poland/PL_P9/2020	EPI_ISL_428932	-
hCoV-19/Portugal/IGC00009/2020	EPI_ISL_419386	-
hCoV-19/Portugal/IGC00010/2020	EPI_ISL_419387	-
hCoV-19/Portugal/PT0001b/2020	EPI_ISL_417986	-
hCoV-19/Portugal/PT0003/2020	EPI_ISL_417987	-
hCoV-19/Portugal/PT0004/2020	EPI_ISL_417988	-
hCoV-19/Portugal/PT0005/2020	EPI_ISL_417989	-
hCoV-19/Portugal/PT0006b/2020	EPI_ISL_417991	-
hCoV-19/Portugal/PT0007/2020	EPI_ISL_417992	-
hCoV-19/Portugal/PT0008/2020	EPI_ISL_417993	-
hCoV-19/Portugal/PT0009/2020	EPI_ISL_417994	-
hCoV-19/Portugal/PT0010/2020	EPI_ISL_417995	-
hCoV-19/Portugal/PT0011/2020	EPI_ISL_417996	-
hCoV-19/Portugal/PT0013/2020	EPI_ISL_417998	-
hCoV-19/Portugal/PT0014/2020	EPI_ISL_417999	-
hCoV-19/Portugal/PT0015/2020	EPI_ISL_418000	-
hCoV-19/Portugal/PT0016/2020	EPI_ISL_418001	-
hCoV-19/Portugal/PT0017/2020	EPI_ISL_418002	-
hCoV-19/Portugal/PT0018/2020	EPI_ISL_418003	-
hCoV-19/Portugal/PT0019/2020	EPI_ISL_418004	-
hCoV-19/Portugal/PT0020/2020	EPI_ISL_418005	-
hCoV-19/Portugal/PT0021/2020	EPI_ISL_418006	-
hCoV-19/Portugal/PT0022/2020	EPI_ISL_418007	-
hCoV-19/Portugal/PT0023/2020	EPI_ISL_418008	-
hCoV-19/Portugal/PT0024/2020	EPI_ISL_418009	-
hCoV-19/Portugal/PT0025/2020	EPI_ISL_418010	-
hCoV-19/Portugal/PT0026/2020	EPI_ISL_418011	-
hCoV-19/Portugal/PT0027/2020	EPI_ISL_418012	-
hCoV-19/Portugal/PT0028/2020	EPI_ISL_418013	-
hCoV-19/Portugal/PT0029/2020	EPI_ISL_418014	-
hCoV-19/Portugal/PT0030/2020	EPI_ISL_418015	-
hCoV-19/Portugal/PT0031/2020	EPI_ISL_418016	-
hCoV-19/Portugal/PT0032/2020	EPI_ISL_418017	-
hCoV-19/Portugal/PT0033/2020	EPI_ISL_418018	-
hCoV-19/Portugal/PT0034/2020	EPI_ISL_418019	-
hCoV-19/Portugal/PT0035/2020	EPI_ISL_418020	-
hCoV-19/Portugal/PT0036/2020	EPI_ISL_418021	-
hCoV-19/Portugal/PT0037/2020	EPI_ISL_418022	-
hCoV-19/Portugal/PT0038/2020	EPI_ISL_418023	-
hCoV-19/Portugal/PT0039/2020	EPI_ISL_418024	-
hCoV-19/Portugal/PT0040/2020	EPI_ISL_418025	-
hCoV-19/Portugal/PT0041/2020	EPI_ISL_418026	-
hCoV-19/Portugal/PT0043/2020	EPI_ISL_421446	-
hCoV-19/Portugal/PT0044/2020	EPI_ISL_421447	-
hCoV-19/Portugal/PT0045/2020	EPI_ISL_421448	-
hCoV-19/Portugal/PT0046/2020	EPI_ISL_421449	-
hCoV-19/Portugal/PT0047/2020	EPI_ISL_421450	-
hCoV-19/Portugal/PT0048/2020	EPI_ISL_421451	-
hCoV-19/Portugal/PT0049/2020	EPI_ISL_421452	-
hCoV-19/Portugal/PT0050/2020	EPI_ISL_421453	-
hCoV-19/Portugal/PT0051/2020	EPI_ISL_421454	-
hCoV-19/Portugal/PT0052/2020	EPI_ISL_421455	-
hCoV-19/Portugal/PT0053/2020	EPI_ISL_421456	-
hCoV-19/Portugal/PT0054/2020	EPI_ISL_421457	-
hCoV-19/Portugal/PT0055/2020	EPI_ISL_421458	-
hCoV-19/Portugal/PT0056/2020	EPI_ISL_421459	-
hCoV-19/Portugal/PT0057/2020	EPI_ISL_421460	-
hCoV-19/Portugal/PT0058/2020	EPI_ISL_421461	-
hCoV-19/Portugal/PT0059/2020	EPI_ISL_421462	-
hCoV-19/Portugal/PT0060/2020	EPI_ISL_421463	-
hCoV-19/Portugal/PT0061/2020	EPI_ISL_421464	-
hCoV-19/Portugal/PT0062/2020	EPI_ISL_421465	-
hCoV-19/Portugal/PT0063/2020	EPI_ISL_421466	-
hCoV-19/Portugal/PT0064/2020	EPI_ISL_421467	-
hCoV-19/Portugal/PT0065/2020	EPI_ISL_421468	-
hCoV-19/Portugal/PT0066/2020	EPI_ISL_421469	-
hCoV-19/Portugal/PT0067/2020	EPI_ISL_421470	-
hCoV-19/Portugal/PT0068/2020	EPI_ISL_421471	-
hCoV-19/Portugal/PT0069/2020	EPI_ISL_421472	-
hCoV-19/Portugal/PT0070/2020	EPI_ISL_421473	-
hCoV-19/Portugal/PT0071/2020	EPI_ISL_421474	-
hCoV-19/Portugal/PT0072/2020	EPI_ISL_421475	-
hCoV-19/Portugal/PT0073/2020	EPI_ISL_421476	-
hCoV-19/Portugal/PT0074/2020	EPI_ISL_421477	-
hCoV-19/Portugal/PT0075/2020	EPI_ISL_421478	-
hCoV-19/Portugal/PT0076/2020	EPI_ISL_421479	-
hCoV-19/Portugal/PT0077/2020	EPI_ISL_421480	-
hCoV-19/Portugal/PT0079/2020	EPI_ISL_421482	-
hCoV-19/Portugal/PT0080/2020	EPI_ISL_421483	-
hCoV-19/Portugal/PT0081/2020	EPI_ISL_421484	-
hCoV-19/Portugal/PT0082/2020	EPI_ISL_421485	-
hCoV-19/Portugal/PT0083/2020	EPI_ISL_421486	-
hCoV-19/Portugal/PT0084/2020	EPI_ISL_421487	-
hCoV-19/Portugal/PT0085/2020	EPI_ISL_421488	-
hCoV-19/Portugal/PT0086/2020	EPI_ISL_421489	-
hCoV-19/Portugal/PT0087/2020	EPI_ISL_421490	-
hCoV-19/Portugal/PT0088/2020	EPI_ISL_421491	-
hCoV-19/Portugal/PT0089/2020	EPI_ISL_421492	-
hCoV-19/Portugal/PT0091/2020	EPI_ISL_421494	-
hCoV-19/Portugal/PT0092/2020	EPI_ISL_421495	-
hCoV-19/Portugal/PT0093/2020	EPI_ISL_421496	-
hCoV-19/Portugal/PT0094/2020	EPI_ISL_421497	-
hCoV-19/Portugal/PT0095/2020	EPI_ISL_421498	-
hCoV-19/Portugal/PT0096/2020	EPI_ISL_421499	-
hCoV-19/Qatar/QA20/2020	EPI_ISL_427416	-
hCoV-19/Qatar/QA21/2020	EPI_ISL_427417	-
hCoV-19/Russia/Buryatia-84504/2020	EPI_ISL_428906	-
hCoV-19/Russia/Buryatia-84506/2020	EPI_ISL_428894	-
hCoV-19/Russia/Buryatia-84508/2020	EPI_ISL_428913	-
hCoV-19/Russia/Buryatia-86204/2020	EPI_ISL_428899	-
hCoV-19/Russia/Buryatia-87104/2020	EPI_ISL_428914	-
hCoV-19/Russia/Buryatia-87105/2020	EPI_ISL_428920	-
hCoV-19/Russia/Buryatia-87106/2020	EPI_ISL_428919	-
hCoV-19/Russia/Buryatia-88903/2020	EPI_ISL_428911	-
hCoV-19/Russia/Chechenya-83801/2020	EPI_ISL_428909	-
hCoV-19/Russia/Chechenya-83803/2020	EPI_ISL_428916	-
hCoV-19/Russia/Chelyabinsk-85311/2020	EPI_ISL_428924	-
hCoV-19/Russia/Crymea-80603/2020	EPI_ISL_428901	-
hCoV-19/Russia/Kabardino-Balkaria-80501/2020	EPI_ISL_428893	-
hCoV-19/Russia/Kabardino-Balkaria-80503/2020	EPI_ISL_428898	-
hCoV-19/Russia/Khabarovsk-71403/2020	EPI_ISL_428880	-
hCoV-19/Russia/Krasnodar-63401/2020	EPI_ISL_428867	-
hCoV-19/Russia/Krasnoyarsk-66501/2020	EPI_ISL_428871	-
hCoV-19/Russia/Lipetsk-62704/2020	EPI_ISL_428865	-
hCoV-19/Russia/Lipetsk-62707/2020	EPI_ISL_428866	-
hCoV-19/Russia/Moscow-25I/2020	EPI_ISL_428851	-
hCoV-19/Russia/Moscow-35I/2020	EPI_ISL_428852	-
hCoV-19/Russia/Moscow-62501/2020	EPI_ISL_428861	-
hCoV-19/Russia/Moscow-62502/2020	EPI_ISL_428864	-
hCoV-19/Russia/Moscow-62505/2020	EPI_ISL_428860	-
hCoV-19/Russia/Moscow-62506/2020	EPI_ISL_428862	-
hCoV-19/Russia/Moscow-62508/2020	EPI_ISL_428863	-
hCoV-19/Russia/Moscow-64601/2020	EPI_ISL_428870	-
hCoV-19/Russia/Moscow-67117/2020	EPI_ISL_428875	-
hCoV-19/Russia/Moscow-67142/2020	EPI_ISL_428881	-
hCoV-19/Russia/Moscow-67609/2020	EPI_ISL_428882	-
hCoV-19/Russia/Moscow-71602/2020	EPI_ISL_428877	-
hCoV-19/Russia/Moscow-71604/2020	EPI_ISL_428876	-
hCoV-19/Russia/Moscow-71605/2020	EPI_ISL_428872	-
hCoV-19/Russia/Moscow-77610/2020	EPI_ISL_428887	-
hCoV-19/Russia/Moscow-77620/2020	EPI_ISL_428889	-
hCoV-19/Russia/Moscow-80402/2020	EPI_ISL_428905	-
hCoV-19/Russia/Moscow_64405/2020	EPI_ISL_428869	-
hCoV-19/Russia/Moscow_PMVL-1/2020	EPI_ISL_421275	-
hCoV-19/Russia/Novosibirsk-84101/2020	EPI_ISL_428918	-
hCoV-19/Russia/Omsk-89001/2020	EPI_ISL_428878	-
hCoV-19/Russia/Orenburg-80305/2020	EPI_ISL_428902	-
hCoV-19/Russia/Pskov-83602/2020	EPI_ISL_428908	-
hCoV-19/Russia/Sakha-89702/2020	EPI_ISL_428907	-
hCoV-19/Russia/Sakhalin-84401/2020	EPI_ISL_428912	-
hCoV-19/Russia/Samara-73403/2020	EPI_ISL_428886	-
hCoV-19/Russia/Samara-73406/2020	EPI_ISL_428885	-
hCoV-19/Russia/StPetersburg-64304/2020	EPI_ISL_428868	-
hCoV-19/Russia/StPetersburg-73603/2020	EPI_ISL_428883	-
hCoV-19/Russia/StPetersburg-82005/2020	EPI_ISL_428897	-
hCoV-19/Russia/StPetersburg-RII3992/2020	EPI_ISL_420080	-
hCoV-19/Russia/StPetersburg-RII3997/2020	EPI_ISL_420081	-
hCoV-19/Russia/StPetersburg-RII4326S/2020	EPI_ISL_427337	-
hCoV-19/Russia/StPetersburg-RII4328S/2020	EPI_ISL_427338	-
hCoV-19/Russia/StPetersburg-RII4332S/2020	EPI_ISL_427339	-
hCoV-19/Russia/StPetersburg-RII5017V/2020	EPI_ISL_430084	-
hCoV-19/Russia/Sverdlovsk-71903/2020	EPI_ISL_428890	-
hCoV-19/Russia/Sverdlovsk-71904/2020	EPI_ISL_428873	-
hCoV-19/Russia/Sverdlovsk-71905/2020	EPI_ISL_428879	-
hCoV-19/Russia/Sverdlovsk-82904/2020	EPI_ISL_428915	-
hCoV-19/Russia/Sverdlovsk-86704/2020	EPI_ISL_428922	-
hCoV-19/Russia/Tver-72601/2020	EPI_ISL_428921	-
hCoV-19/Russia/Vector_77628/2020	EPI_ISL_428904	-
hCoV-19/Russia/Vector_84801/2020	EPI_ISL_428896	-
hCoV-19/Russia/Yakutia-73703/2020	EPI_ISL_428888	-
hCoV-19/Russia/Yakutia-73709/2020	EPI_ISL_428874	-
hCoV-19/Saudi Arabia/KAIMRC-Alghoribi/2020	EPI_ISL_416432	-
hCoV-19/Saudi Arabia/SCDC-3321/2020	EPI_ISL_416521	-
hCoV-19/Saudi Arabia/SCDC-3324/2020	EPI_ISL_416522	-
hCoV-19/Scotland/CVR100/2020	EPI_ISL_425647	-
hCoV-19/Scotland/CVR101/2020	EPI_ISL_425648	-
hCoV-19/Scotland/CVR103/2020	EPI_ISL_425650	-
hCoV-19/Scotland/CVR106/2020	EPI_ISL_425652	-
hCoV-19/Scotland/CVR107/2020	EPI_ISL_425653	-
hCoV-19/Scotland/CVR108/2020	EPI_ISL_425654	-
hCoV-19/Scotland/CVR110/2020	EPI_ISL_425656	-
hCoV-19/Scotland/CVR112/2020	EPI_ISL_425657	-
hCoV-19/Scotland/CVR113/2020	EPI_ISL_425658	-
hCoV-19/Scotland/CVR12/2020	EPI_ISL_425663	-
hCoV-19/Scotland/CVR125/2020	EPI_ISL_425668	-
hCoV-19/Scotland/CVR128/2020	EPI_ISL_425670	-
hCoV-19/Scotland/CVR129/2020	EPI_ISL_425671	-
hCoV-19/Scotland/CVR13/2020	EPI_ISL_425672	-
hCoV-19/Scotland/CVR131/2020	EPI_ISL_425674	-
hCoV-19/Scotland/CVR132/2020	EPI_ISL_425675	-
hCoV-19/Scotland/CVR134/2020	EPI_ISL_425677	-
hCoV-19/Scotland/CVR139/2020	EPI_ISL_425682	-
hCoV-19/Scotland/CVR140/2020	EPI_ISL_425684	-
hCoV-19/Scotland/CVR141/2020	EPI_ISL_425685	-
hCoV-19/Scotland/CVR15/2020	EPI_ISL_425692	-
hCoV-19/Scotland/CVR16/2020	EPI_ISL_425699	-
hCoV-19/Scotland/CVR164/2020	EPI_ISL_425703	-
hCoV-19/Scotland/CVR171/2020	EPI_ISL_425711	-
hCoV-19/Scotland/CVR173/2020	EPI_ISL_425713	-
hCoV-19/Scotland/CVR175/2020	EPI_ISL_425715	-
hCoV-19/Scotland/CVR177/2020	EPI_ISL_425717	-
hCoV-19/Scotland/CVR18/2020	EPI_ISL_425720	-
hCoV-19/Scotland/CVR180/2020	EPI_ISL_425721	-
hCoV-19/Scotland/CVR183/2020	EPI_ISL_425722	-
hCoV-19/Scotland/CVR19/2020	EPI_ISL_425724	-
hCoV-19/Scotland/CVR195/2020	EPI_ISL_425727	-
hCoV-19/Scotland/CVR196/2020	EPI_ISL_425728	-
hCoV-19/Scotland/CVR199/2020	EPI_ISL_425729	-
hCoV-19/Scotland/CVR200/2020	EPI_ISL_425731	-
hCoV-19/Scotland/CVR201/2020	EPI_ISL_425732	-
hCoV-19/Scotland/CVR202/2020	EPI_ISL_425733	-
hCoV-19/Scotland/CVR203/2020	EPI_ISL_425734	-
hCoV-19/Scotland/CVR205/2020	EPI_ISL_425735	-
hCoV-19/Scotland/CVR206/2020	EPI_ISL_425736	-
hCoV-19/Scotland/CVR21/2020	EPI_ISL_425739	-
hCoV-19/Scotland/CVR212/2020	EPI_ISL_425741	-
hCoV-19/Scotland/CVR218/2020	EPI_ISL_425745	-
hCoV-19/Scotland/CVR220/2020	EPI_ISL_425747	-
hCoV-19/Scotland/CVR23/2020	EPI_ISL_425749	-
hCoV-19/Scotland/CVR27/2020	EPI_ISL_425756	-
hCoV-19/Scotland/CVR28/2020	EPI_ISL_425757	-
hCoV-19/Scotland/CVR29/2020	EPI_ISL_425758	-
hCoV-19/Scotland/CVR31/2020	EPI_ISL_425760	-
hCoV-19/Scotland/CVR32/2020	EPI_ISL_425761	-
hCoV-19/Scotland/CVR34/2020	EPI_ISL_425763	-
hCoV-19/Scotland/CVR35/2020	EPI_ISL_425764	-
hCoV-19/Scotland/CVR36/2020	EPI_ISL_425765	-
hCoV-19/Scotland/CVR37/2020	EPI_ISL_425766	-
hCoV-19/Scotland/CVR38/2020	EPI_ISL_425767	-
hCoV-19/Scotland/CVR41/2020	EPI_ISL_425769	-
hCoV-19/Scotland/CVR42/2020	EPI_ISL_425770	-
hCoV-19/Scotland/CVR44/2020	EPI_ISL_425772	-
hCoV-19/Scotland/CVR45/2020	EPI_ISL_425773	-
hCoV-19/Scotland/CVR46/2020	EPI_ISL_425774	-
hCoV-19/Scotland/CVR49/2020	EPI_ISL_425777	-
hCoV-19/Scotland/CVR51/2020	EPI_ISL_425779	-
hCoV-19/Scotland/CVR52/2020	EPI_ISL_425780	-
hCoV-19/Scotland/CVR53/2020	EPI_ISL_425782	-
hCoV-19/Scotland/CVR54/2020	EPI_ISL_425783	-
hCoV-19/Scotland/CVR58/2020	EPI_ISL_425788	-
hCoV-19/Scotland/CVR62/2020	EPI_ISL_425790	-
hCoV-19/Scotland/CVR63/2020	EPI_ISL_425791	-
hCoV-19/Scotland/CVR66/2020	EPI_ISL_425797	-
hCoV-19/Scotland/CVR70/2020	EPI_ISL_425801	-
hCoV-19/Scotland/CVR71/2020	EPI_ISL_425802	-
hCoV-19/Scotland/CVR78/2020	EPI_ISL_425808	-
hCoV-19/Scotland/CVR89/2020	EPI_ISL_425813	-
hCoV-19/Scotland/CVR96/2020	EPI_ISL_425816	-
hCoV-19/Scotland/CVR97/2020	EPI_ISL_425817	-
hCoV-19/Shandong/LY003/2020	EPI_ISL_414936	-
hCoV-19/Shandong/LY004/2020	EPI_ISL_414937	-
hCoV-19/Shandong/LY005/2020	EPI_ISL_414938	-
hCoV-19/Shandong/LY007/2020	EPI_ISL_414940	-
hCoV-19/Shandong/LY008/2020	EPI_ISL_414941	-
hCoV-19/Shanghai/SH0002/2020	EPI_ISL_416316	-
hCoV-19/Shanghai/SH0003/2020	EPI_ISL_416317	-
hCoV-19/Shanghai/SH0004/2020	EPI_ISL_416318	-
hCoV-19/Shanghai/SH0007/2020	EPI_ISL_416320	-
hCoV-19/Shanghai/SH0008/2020	EPI_ISL_416321	-
hCoV-19/Shanghai/SH0009/2020	EPI_ISL_416322	-
hCoV-19/Shanghai/SH0010/2020	EPI_ISL_416323	-
hCoV-19/Shanghai/SH0012/2020	EPI_ISL_416325	-
hCoV-19/Shanghai/SH0013/2020	EPI_ISL_416326	-
hCoV-19/Shanghai/SH0021/2020	EPI_ISL_416330	-
hCoV-19/Shanghai/SH0022/2020	EPI_ISL_416331	-
hCoV-19/Shanghai/SH0023/2020	EPI_ISL_416332	-
hCoV-19/Shanghai/SH0026/2020	EPI_ISL_416335	-
hCoV-19/Shanghai/SH0027/2020	EPI_ISL_416336	-
hCoV-19/Shanghai/SH0029/2020	EPI_ISL_416338	-
hCoV-19/Shanghai/SH0030/2020	EPI_ISL_416339	-
hCoV-19/Shanghai/SH0032/2020	EPI_ISL_416341	-
hCoV-19/Shanghai/SH0043/2020	EPI_ISL_416352	-
hCoV-19/Shanghai/SH0044/2020	EPI_ISL_416353	-
hCoV-19/Shanghai/SH0053/2020	EPI_ISL_416361	-
hCoV-19/Shanghai/SH0054/2020	EPI_ISL_416362	-
hCoV-19/Shanghai/SH0055/2020	EPI_ISL_416363	-
hCoV-19/Shanghai/SH0060/2020	EPI_ISL_416367	-
hCoV-19/Shanghai/SH0070/2020	EPI_ISL_416373	-
hCoV-19/Shanghai/SH0073/2020	EPI_ISL_416376	-
hCoV-19/Shanghai/SH0074/2020	EPI_ISL_416377	-
hCoV-19/Shanghai/SH0077/2020	EPI_ISL_416380	-
hCoV-19/Shanghai/SH0079/2020	EPI_ISL_416381	-
hCoV-19/Shanghai/SH0080/2020	EPI_ISL_416382	-
hCoV-19/Shanghai/SH0094/2020	EPI_ISL_416390	-
hCoV-19/Shanghai/SH01/2020	EPI_ISL_414510	-
hCoV-19/Shanghai/SH0101/2020	EPI_ISL_416393	-
hCoV-19/Shanghai/SH0102/2020	EPI_ISL_416394	-
hCoV-19/Shanghai/SH0107/2020	EPI_ISL_416397	-
hCoV-19/Shanghai/SH0109/2020	EPI_ISL_416398	-
hCoV-19/Shanghai/SH0110/2020	EPI_ISL_416399	-
hCoV-19/Shanghai/SH0114/2020	EPI_ISL_416401	-
hCoV-19/Shanghai/SH0115/2020	EPI_ISL_416402	-
hCoV-19/Shanghai/SH0117/2020	EPI_ISL_416403	-
hCoV-19/Shanghai/SH0119/2020	EPI_ISL_416404	-
hCoV-19/Shanghai/SH0121/2020	EPI_ISL_416405	-
hCoV-19/Shanghai/SH0126/2020	EPI_ISL_416407	-
hCoV-19/Shangrao/JX105/2020	EPI_ISL_421239	-
hCoV-19/Shangrao/JX1176/2020	EPI_ISL_421251	-
hCoV-19/Shangrao/JX1177/2020	EPI_ISL_421250	-
hCoV-19/Shangrao/JX1178/2020	EPI_ISL_421254	-
hCoV-19/Shangrao/JX1215/2020	EPI_ISL_421257	-
hCoV-19/Shangrao/JX1948/2020	EPI_ISL_421240	-
hCoV-19/Shangrao/JX1974/2020	EPI_ISL_421258	-
hCoV-19/Shangrao/JX29/2020	EPI_ISL_421244	-
hCoV-19/Shenzhen/HKU-SZ-002/2020	EPI_ISL_406030	-
hCoV-19/Shenzhen/HKU-SZ-005/2020	EPI_ISL_405839	-
hCoV-19/Shenzhen/SZTH-002/2020	EPI_ISL_406593	-
hCoV-19/Shenzhen/SZTH-003/2020	EPI_ISL_406594	-
hCoV-19/Shenzhen/SZTH-004/2020	EPI_ISL_406595	-
hCoV-19/Singapore/1/2020	EPI_ISL_406973	-
hCoV-19/Singapore/10/2020	EPI_ISL_410716	-
hCoV-19/Singapore/11/2020	EPI_ISL_410719	-
hCoV-19/Singapore/12/2020	EPI_ISL_414378	-
hCoV-19/Singapore/13/2020	EPI_ISL_414379	-
hCoV-19/Singapore/14/2020	EPI_ISL_414380	-
hCoV-19/Singapore/2/2020	EPI_ISL_407987	-
hCoV-19/Singapore/22/2020	EPI_ISL_420099	-
hCoV-19/Singapore/23/2020	EPI_ISL_420100	-
hCoV-19/Singapore/24/2020	EPI_ISL_420101	-
hCoV-19/Singapore/25/2020	EPI_ISL_420102	-
hCoV-19/Singapore/26/2020	EPI_ISL_420103	-
hCoV-19/Singapore/27/2020	EPI_ISL_420104	-
hCoV-19/Singapore/28/2020	EPI_ISL_420105	-
hCoV-19/Singapore/3/2020	EPI_ISL_407988	-
hCoV-19/Singapore/30/2020	EPI_ISL_420107	-
hCoV-19/Singapore/31/2020	EPI_ISL_420108	-
hCoV-19/Singapore/32/2020	EPI_ISL_420109	-
hCoV-19/Singapore/33/2020	EPI_ISL_420110	-
hCoV-19/Singapore/34/2020	EPI_ISL_420111	-
hCoV-19/Singapore/36/2020	EPI_ISL_422429	-
hCoV-19/Singapore/37/2020	EPI_ISL_422430	-
hCoV-19/Singapore/38/2020	EPI_ISL_422431	-
hCoV-19/Singapore/39/2020	EPI_ISL_422432	-
hCoV-19/Singapore/4/2020	EPI_ISL_410535	-
hCoV-19/Singapore/40/2020	EPI_ISL_422433	-
hCoV-19/Singapore/41/2020	EPI_ISL_422434	-
hCoV-19/Singapore/42/2020	EPI_ISL_422435	-
hCoV-19/Singapore/43/2020	EPI_ISL_428822	-
hCoV-19/Singapore/44/2020	EPI_ISL_428823	-
hCoV-19/Singapore/46/2020	EPI_ISL_428825	-
hCoV-19/Singapore/47/2020	EPI_ISL_428826	-
hCoV-19/Singapore/49/2020	EPI_ISL_428828	-
hCoV-19/Singapore/5/2020	EPI_ISL_410536	-
hCoV-19/Singapore/50/2020	EPI_ISL_428829	-
hCoV-19/Singapore/51/2020	EPI_ISL_428830	-
hCoV-19/Singapore/52/2020	EPI_ISL_428831	-
hCoV-19/Singapore/53/2020	EPI_ISL_428832	-
hCoV-19/Singapore/54/2020	EPI_ISL_428833	-
hCoV-19/Singapore/56/2020	EPI_ISL_428835	-
hCoV-19/Singapore/57/2020	EPI_ISL_428836	-
hCoV-19/Singapore/58/2020	EPI_ISL_428837	-
hCoV-19/Singapore/59/2020	EPI_ISL_428838	-
hCoV-19/Singapore/6/2020	EPI_ISL_410537	-
hCoV-19/Singapore/60/2020	EPI_ISL_428839	-
hCoV-19/Singapore/63/2020	EPI_ISL_428842	-
hCoV-19/Singapore/64/2020	EPI_ISL_428843	-
hCoV-19/Singapore/65/2020	EPI_ISL_428844	-
hCoV-19/Singapore/66/2020	EPI_ISL_428845	-
hCoV-19/Singapore/68/2020	EPI_ISL_428847	-
hCoV-19/Singapore/69/2020	EPI_ISL_428848	-
hCoV-19/Singapore/7/2020	EPI_ISL_410713	-
hCoV-19/Singapore/71/2020	EPI_ISL_428850	-
hCoV-19/Singapore/8/2020	EPI_ISL_410714	-
hCoV-19/Singapore/9/2020	EPI_ISL_410715	-
hCoV-19/Slovakia/SK-BMC2/2020	EPI_ISL_417878	-
hCoV-19/Slovenia/12304/2020	EPI_ISL_420295	-
hCoV-19/Slovenia/4584/2020	EPI_ISL_420294	-
hCoV-19/Slovenia/808/2020	EPI_ISL_420541	-
hCoV-19/Slovenia/MB0329/2020	EPI_ISL_426379	-
hCoV-19/South Africa/KRISP_0011/2020	EPI_ISL_421575	-
hCoV-19/South Africa/R03006-20/2020	EPI_ISL_417186	-
hCoV-19/South Korea/KCDC03/2020	EPI_ISL_407193	-
hCoV-19/South Korea/KCDC05/2020	EPI_ISL_412869	-
hCoV-19/South Korea/KCDC06/2020	EPI_ISL_412870	-
hCoV-19/South Korea/KCDC07/2020	EPI_ISL_412871	-
hCoV-19/South Korea/KCDC12/2020	EPI_ISL_412872	-
hCoV-19/South Korea/KCDC24/2020	EPI_ISL_412873	-
hCoV-19/South Korea/KUMC02/2020	EPI_ISL_413018	-
hCoV-19/South Korea/KUMC03/2020	EPI_ISL_413513	-
hCoV-19/South Korea/KUMC04/2020	EPI_ISL_413514	-
hCoV-19/South Korea/KUMC06/2020	EPI_ISL_413516	-
hCoV-19/South Korea/SNU01/2020	EPI_ISL_411929	-
hCoV-19/Spain/Andalucia201272/2020	EPI_ISL_418243	-
hCoV-19/Spain/Andalucia201373/2020	EPI_ISL_418244	-
hCoV-19/Spain/Andalucia201617/2020	EPI_ISL_419230	-
hCoV-19/Spain/Canarias201495/2020	EPI_ISL_419233	-
hCoV-19/Spain/CastillayLeon201061/2020	EPI_ISL_418247	-
hCoV-19/Spain/CastillayLeon201323/2020	EPI_ISL_418248	-
hCoV-19/Spain/CastillayLeon201372/2020	EPI_ISL_418249	-
hCoV-19/Spain/CastillayLeon201437/2020	EPI_ISL_416994	-
hCoV-19/Spain/Cataluna201396/2020	EPI_ISL_418250	-
hCoV-19/Spain/Cataluna201397/2020	EPI_ISL_419707	-
hCoV-19/Spain/Galicia201663/2020	EPI_ISL_417007	-
hCoV-19/Spain/LaRioja201575/2020	EPI_ISL_419234	-
hCoV-19/Spain/Madrid201105/2020	EPI_ISL_418251	-
hCoV-19/Spain/Madrid201442/2020	EPI_ISL_417010	-
hCoV-19/Spain/Madrid201449/2020	EPI_ISL_418252	-
hCoV-19/Spain/Madrid201706/2020	EPI_ISL_419235	-
hCoV-19/Spain/Madrid201738/2020	EPI_ISL_419237	-
hCoV-19/Spain/Madrid_H10_39/2020	EPI_ISL_417963	-
hCoV-19/Spain/Madrid_H11_40/2020	EPI_ISL_417967	-
hCoV-19/Spain/Madrid_H12_13/2020	EPI_ISL_428683	-
hCoV-19/Spain/Madrid_H12_1301/2020	EPI_ISL_421171	-
hCoV-19/Spain/Madrid_H12_1703/2020	EPI_ISL_421173	-
hCoV-19/Spain/Madrid_H12_1804/2021	EPI_ISL_421174	-
hCoV-19/Spain/Madrid_H12_1905/2020	EPI_ISL_421175	-
hCoV-19/Spain/Madrid_H12_20/2020	EPI_ISL_428684	-
hCoV-19/Spain/Madrid_H12_2006/2020	EPI_ISL_421176	-
hCoV-19/Spain/Madrid_H12_2107/2020	EPI_ISL_421177	-
hCoV-19/Spain/Madrid_H12_2208/2020	EPI_ISL_421178	-
hCoV-19/Spain/Madrid_H12_23/2020	EPI_ISL_428686	-
hCoV-19/Spain/Madrid_H12_24/2020	EPI_ISL_428687	-
hCoV-19/Spain/Madrid_H12_2410/2020	EPI_ISL_421180	-
hCoV-19/Spain/Madrid_H12_25/2020	EPI_ISL_428688	-
hCoV-19/Spain/Madrid_H12_26/2020	EPI_ISL_428689	-
hCoV-19/Spain/Madrid_H12_27/2020	EPI_ISL_428690	-
hCoV-19/Spain/Madrid_H12_28/2020	EPI_ISL_428691	-
hCoV-19/Spain/Madrid_H12_29/2020	EPI_ISL_428692	-
hCoV-19/Spain/Madrid_H12_30/2020	EPI_ISL_428693	-
hCoV-19/Spain/Madrid_H12_31/2020	EPI_ISL_428694	-
hCoV-19/Spain/Madrid_H12_32/2020	EPI_ISL_428695	-
hCoV-19/Spain/Madrid_H12_33/2020	EPI_ISL_428696	-
hCoV-19/Spain/Madrid_H12_34/2020	EPI_ISL_428697	-
hCoV-19/Spain/Madrid_H12_35/2020	EPI_ISL_428698	-
hCoV-19/Spain/Madrid_H12_36/2020	EPI_ISL_428699	-
hCoV-19/Spain/Madrid_H3_10/2020	EPI_ISL_417954	-
hCoV-19/Spain/Madrid_H5_34/2020	EPI_ISL_417956	-
hCoV-19/Spain/Madrid_H7_36/2020	EPI_ISL_417957	-
hCoV-19/Spain/Madrid_H8_37/2020	EPI_ISL_418182	-
hCoV-19/Spain/Madrid_H9_38/2020	EPI_ISL_417961	-
hCoV-19/Spain/Madrid_LP11_2271/2020	EPI_ISL_428674	-
hCoV-19/Spain/Madrid_LP12_21/2020	EPI_ISL_417972	-
hCoV-19/Spain/Madrid_LP14_3/2020	EPI_ISL_417975	-
hCoV-19/Spain/Madrid_LP15_4/2020	EPI_ISL_417978	-
hCoV-19/Spain/Madrid_LP16_6193/2020	EPI_ISL_428675	-
hCoV-19/Spain/Madrid_LP19_4952/2020	EPI_ISL_428676	-
hCoV-19/Spain/Madrid_LP20_2327/2020	EPI_ISL_428677	-
hCoV-19/Spain/Madrid_LP22_5885/2020	EPI_ISL_428678	-
hCoV-19/Spain/Madrid_LP23_5852/2020	EPI_ISL_428679	-
hCoV-19/Spain/Madrid_LP24_5999/2020	EPI_ISL_428680	-
hCoV-19/Spain/Madrid_LP27_2548/2020	EPI_ISL_428681	-
hCoV-19/Spain/Madrid_LP30_2226/2020	EPI_ISL_428682	-
hCoV-19/Spain/Madrid_R10_33/2020	EPI_ISL_417981	-
hCoV-19/Spain/Madrid_R2_15/2020	EPI_ISL_417979	-
hCoV-19/Spain/Madrid_R5_8/2020	EPI_ISL_417980	-
hCoV-19/Spain/PaisVasco201493/2020	EPI_ISL_419238	-
hCoV-19/Spain/PaisVasco201602/2020	EPI_ISL_419709	-
hCoV-19/Spain/PaisVasco201607/2020	EPI_ISL_419240	-
hCoV-19/Spain/Valencia11/2020	EPI_ISL_419675	-
hCoV-19/Spain/Valencia12/2020	EPI_ISL_419676	-
hCoV-19/Spain/Valencia13/2020	EPI_ISL_419677	-
hCoV-19/Spain/Valencia14/2020	EPI_ISL_419678	-
hCoV-19/Spain/Valencia27/2020	EPI_ISL_420112	-
hCoV-19/Spain/Valencia28/2020	EPI_ISL_420113	-
hCoV-19/Spain/Valencia29/2020	EPI_ISL_420114	-
hCoV-19/Spain/Valencia30/2020	EPI_ISL_420115	-
hCoV-19/Spain/Valencia31/2020	EPI_ISL_420116	-
hCoV-19/Spain/Valencia32/2020	EPI_ISL_420117	-
hCoV-19/Spain/Valencia33/2020	EPI_ISL_420118	-
hCoV-19/Spain/Valencia34/2020	EPI_ISL_420119	-
hCoV-19/Spain/Valencia35/2020	EPI_ISL_420120	-
hCoV-19/Spain/Valencia36/2020	EPI_ISL_420121	-
hCoV-19/Spain/Valencia37/2020	EPI_ISL_420122	-
hCoV-19/Spain/Valencia38/2020	EPI_ISL_420123	-
hCoV-19/Spain/Valencia39/2020	EPI_ISL_420124	-
hCoV-19/Spain/Valencia41/2020	EPI_ISL_420125	-
hCoV-19/Spain/Valencia42/2020	EPI_ISL_420126	-
hCoV-19/Spain/Valencia43/2020	EPI_ISL_420127	-
hCoV-19/Spain/Valencia44/2020	EPI_ISL_420128	-
hCoV-19/Spain/Valencia45/2020	EPI_ISL_420129	-
hCoV-19/Spain/Valencia49/2020	EPI_ISL_420130	-
hCoV-19/Spain/Valencia50/2020	EPI_ISL_420131	-
hCoV-19/Spain/Valencia51/2020	EPI_ISL_420132	-
hCoV-19/Spain/Valencia55/2020	EPI_ISL_425179	-
hCoV-19/Spain/Valencia57/2020	EPI_ISL_425181	-
hCoV-19/Spain/Valencia58/2020	EPI_ISL_425182	-
hCoV-19/Spain/Valencia59/2020	EPI_ISL_425183	-
hCoV-19/Spain/Valencia60/2020	EPI_ISL_425184	-
hCoV-19/Spain/Valencia61/2020	EPI_ISL_425185	-
hCoV-19/Spain/Valencia62/2020	EPI_ISL_425186	-
hCoV-19/Spain/Valencia63/2020	EPI_ISL_425187	-
hCoV-19/Spain/Valencia64/2020	EPI_ISL_425188	-
hCoV-19/Spain/Valencia65/2020	EPI_ISL_425189	-
hCoV-19/Spain/Valencia75/2020	EPI_ISL_425199	-
hCoV-19/Spain/Valencia77/2020	EPI_ISL_425201	-
hCoV-19/Spain/Valencia79/2020	EPI_ISL_425203	-
hCoV-19/Spain/Valencia8/2020	EPI_ISL_416487	-
hCoV-19/Spain/Valencia81/2020	EPI_ISL_425205	-
hCoV-19/Spain/Valencia86/2020	EPI_ISL_425210	-
hCoV-19/Spain/Valencia88/2020	EPI_ISL_425212	-
hCoV-19/Spain/Valencia89/2020	EPI_ISL_425213	-
hCoV-19/Spain/Valencia92/2020	EPI_ISL_425216	-
hCoV-19/Spain/Valencia93/2020	EPI_ISL_425217	-
hCoV-19/Spain/Valencia94/2020	EPI_ISL_425218	-
hCoV-19/Spain/Valencia95/2020	EPI_ISL_425219	-
hCoV-19/Spain/Valencia96/2020	EPI_ISL_425220	-
hCoV-19/Spain/Valencia97/2020	EPI_ISL_425221	-
hCoV-19/Spain/VH000001133/2020	EPI_ISL_418860	-
hCoV-19/Spain/VH198152683/2020	EPI_ISL_418861	-
hCoV-19/Spain/Vircell001/2020	EPI_ISL_429256	-
hCoV-19/Sri Lanka/COV38/2020	EPI_ISL_428670	-
hCoV-19/Sri Lanka/COV486/2020	EPI_ISL_428673	-
hCoV-19/Sri Lanka/COV53/2020	EPI_ISL_428671	-
hCoV-19/Sri Lanka/COV91/2020	EPI_ISL_428672	-
hCoV-19/Sweden/01/2020	EPI_ISL_411951	-
hCoV-19/Sweden/20-08142/2020	EPI_ISL_429115	-
hCoV-19/Sweden/20-08143/2020	EPI_ISL_429116	-
hCoV-19/Sweden/20-08145/2020	EPI_ISL_429117	-
hCoV-19/Sweden/20-08146/2020	EPI_ISL_429118	-
hCoV-19/Sweden/20-08148/2020	EPI_ISL_429119	-
hCoV-19/Sweden/20-08149/2020	EPI_ISL_429120	-
hCoV-19/Sweden/20-08151/2020	EPI_ISL_429121	-
hCoV-19/Sweden/20-08155/2020	EPI_ISL_429122	-
hCoV-19/Sweden/20-08169/2020	EPI_ISL_429123	-
hCoV-19/Sweden/20-08170/2020	EPI_ISL_429124	-
hCoV-19/Sweden/20-08173/2020	EPI_ISL_429125	-
hCoV-19/Sweden/20-08320/2020	EPI_ISL_429126	-
hCoV-19/Sweden/20-08332/2020	EPI_ISL_429127	-
hCoV-19/Sweden/20-08680/2020	EPI_ISL_429128	-
hCoV-19/Sweden/20-08681/2020	EPI_ISL_429129	-
hCoV-19/Sweden/20-08683/2020	EPI_ISL_429130	-
hCoV-19/Sweden/20-08684/2020	EPI_ISL_429131	-
hCoV-19/Sweden/20-08685/2020	EPI_ISL_429132	-
hCoV-19/Sweden/20-08690/2020	EPI_ISL_429133	-
hCoV-19/Sweden/20-08693/2020	EPI_ISL_429134	-
hCoV-19/Sweden/20-08719/2020	EPI_ISL_429135	-
hCoV-19/Sweden/20-50048/2020	EPI_ISL_429136	-
hCoV-19/Sweden/20-50076/2020	EPI_ISL_429137	-
hCoV-19/Sweden/20-50087/2020	EPI_ISL_429138	-
hCoV-19/Sweden/20-50123/2020	EPI_ISL_429139	-
hCoV-19/Sweden/20-50125/2020	EPI_ISL_429140	-
hCoV-19/Sweden/20-50130/2020	EPI_ISL_429141	-
hCoV-19/Sweden/20-50131/2020	EPI_ISL_429142	-
hCoV-19/Sweden/20-50132/2020	EPI_ISL_429143	-
hCoV-19/Sweden/20-50133/2020	EPI_ISL_429144	-
hCoV-19/Sweden/20-50170/2020	EPI_ISL_429145	-
hCoV-19/Sweden/20-50171/2020	EPI_ISL_429146	-
hCoV-19/Sweden/20-50172/2020	EPI_ISL_429147	-
hCoV-19/Sweden/20-50173/2020	EPI_ISL_429148	-
hCoV-19/Sweden/20-50174/2020	EPI_ISL_429149	-
hCoV-19/Sweden/20-50175/2020	EPI_ISL_429150	-
hCoV-19/Sweden/20-50176/2020	EPI_ISL_429151	-
hCoV-19/Sweden/20-50179/2020	EPI_ISL_429152	-
hCoV-19/Sweden/20-50180/2020	EPI_ISL_429153	-
hCoV-19/Sweden/20-50181/2020	EPI_ISL_429154	-
hCoV-19/Sweden/20-50230/2020	EPI_ISL_429155	-
hCoV-19/Sweden/20-50232/2020	EPI_ISL_429156	-
hCoV-19/Sweden/20-50234/2020	EPI_ISL_429157	-
hCoV-19/Sweden/20-50235/2020	EPI_ISL_429158	-
hCoV-19/Sweden/20-50236/2020	EPI_ISL_429159	-
hCoV-19/Sweden/20-50312/2020	EPI_ISL_429160	-
hCoV-19/Sweden/20-50315/2020	EPI_ISL_429161	-
hCoV-19/Sweden/20-50357/2020	EPI_ISL_429162	-
hCoV-19/Sweden/20-50361/2020	EPI_ISL_429163	-
hCoV-19/Sweden/RV-FOI-1/2020	EPI_ISL_424703	-
hCoV-19/Sweden/RV-FOI-6/2020	EPI_ISL_428201	-
hCoV-19/Switzerland/1000477102/2020	EPI_ISL_413019	-
hCoV-19/Switzerland/1000477757/2020	EPI_ISL_413021	-
hCoV-19/Switzerland/1000477796/2020	EPI_ISL_413022	-
hCoV-19/Switzerland/1000477797/2020	EPI_ISL_413023	-
hCoV-19/Switzerland/1000477806/2020	EPI_ISL_413024	-
hCoV-19/Switzerland/AG0361/2020	EPI_ISL_413999	-
hCoV-19/Switzerland/AG7120/2020	EPI_ISL_415457	-
hCoV-19/Switzerland/BE2536/2020	EPI_ISL_415704	-
hCoV-19/Switzerland/BE6651/2020	EPI_ISL_415456	-
hCoV-19/Switzerland/BL0902/2020	EPI_ISL_414021	-
hCoV-19/Switzerland/BS0914/2020	EPI_ISL_415701	-
hCoV-19/Switzerland/GE0056/2020	EPI_ISL_429212	-
hCoV-19/Switzerland/GE0199/2020	EPI_ISL_415455	-
hCoV-19/Switzerland/GE0199/2020	EPI_ISL_429197	-
hCoV-19/Switzerland/GE0304/2020	EPI_ISL_429218	-
hCoV-19/Switzerland/GE06207/2020	EPI_ISL_415706	-
hCoV-19/Switzerland/GE0636/2020	EPI_ISL_429199	-
hCoV-19/Switzerland/GE1184/2020	EPI_ISL_429207	-
hCoV-19/Switzerland/GE1402/2020	EPI_ISL_415700	-
hCoV-19/Switzerland/GE1422/2020	EPI_ISL_415454	-
hCoV-19/Switzerland/GE1736/2020	EPI_ISL_429203	-
hCoV-19/Switzerland/GE2164/2020	EPI_ISL_429208	-
hCoV-19/Switzerland/GE2453/2020	EPI_ISL_429219	-
hCoV-19/Switzerland/GE3121/2020	EPI_ISL_414019	-
hCoV-19/Switzerland/GE3144/2020	EPI_ISL_429196	-
hCoV-19/Switzerland/GE3650/2020	EPI_ISL_429209	-
hCoV-19/Switzerland/GE3655/2020	EPI_ISL_429222	-
hCoV-19/Switzerland/GE4135/2020	EPI_ISL_415705	-
hCoV-19/Switzerland/GE4644/2020	EPI_ISL_429223	-
hCoV-19/Switzerland/GE4807/2020	EPI_ISL_429215	-
hCoV-19/Switzerland/GE4984/2020	EPI_ISL_415708	-
hCoV-19/Switzerland/GE5007/2020	EPI_ISL_429206	-
hCoV-19/Switzerland/GE5373/2020	EPI_ISL_414020	-
hCoV-19/Switzerland/GE5708/2020	EPI_ISL_429211	-
hCoV-19/Switzerland/GE5737/2020	EPI_ISL_429200	-
hCoV-19/Switzerland/GE6065/2020	EPI_ISL_429220	-
hCoV-19/Switzerland/GE6099/2020	EPI_ISL_429221	-
hCoV-19/Switzerland/GE6414/2020	EPI_ISL_429217	-
hCoV-19/Switzerland/GE6679/2020	EPI_ISL_415707	-
hCoV-19/Switzerland/GE7617/2020	EPI_ISL_429204	-
hCoV-19/Switzerland/GE8086/2020	EPI_ISL_429213	-
hCoV-19/Switzerland/GE8102/2020	EPI_ISL_415458	-
hCoV-19/Switzerland/GE8147/2020	EPI_ISL_429210	-
hCoV-19/Switzerland/GE9586/2020	EPI_ISL_414022	-
hCoV-19/Switzerland/GR2988/2020	EPI_ISL_415698	-
hCoV-19/Switzerland/GR3043/2020	EPI_ISL_415699	-
hCoV-19/Switzerland/SZ1417/2020	EPI_ISL_415702	-
hCoV-19/Switzerland/TI2045/2020	EPI_ISL_415703	-
hCoV-19/Switzerland/TI9486/2020	EPI_ISL_413996	-
hCoV-19/Switzerland/VD0503/2020	EPI_ISL_415459	-
hCoV-19/Switzerland/VD5615/2020	EPI_ISL_414023	-
hCoV-19/Taiwan/107/2020	EPI_ISL_420085	-
hCoV-19/Taiwan/108/2020	EPI_ISL_429883	-
hCoV-19/Taiwan/125/2020	EPI_ISL_420082	-
hCoV-19/Taiwan/128/2020	EPI_ISL_420083	-
hCoV-19/Taiwan/144/2020	EPI_ISL_421641	-
hCoV-19/Taiwan/170/2020	EPI_ISL_420084	-
hCoV-19/Taiwan/2/2020	EPI_ISL_406031	-
hCoV-19/Taiwan/225/2020	EPI_ISL_421651	-
hCoV-19/Taiwan/284/2020	EPI_ISL_429884	-
hCoV-19/Taiwan/299/2020	EPI_ISL_429882	-
hCoV-19/Taiwan/3/2020	EPI_ISL_411926	-
hCoV-19/Taiwan/4/2020	EPI_ISL_411927	-
hCoV-19/Taiwan/5/2020	EPI_ISL_428489	-
hCoV-19/Taiwan/58/2020	EPI_ISL_428491	-
hCoV-19/Taiwan/78/2020	EPI_ISL_428490	-
hCoV-19/Taiwan/8/2020	EPI_ISL_428488	-
hCoV-19/Taiwan/CGMH-CGU-01/2020	EPI_ISL_411915	-
hCoV-19/Taiwan/CGMH-CGU-03/2020	EPI_ISL_415741	-
hCoV-19/Taiwan/CGMH-CGU-05/2020	EPI_ISL_415743	-
hCoV-19/Taiwan/CGMH-CGU-06/2020	EPI_ISL_417519	-
hCoV-19/Taiwan/CGMH-CGU-07/2020	EPI_ISL_417520	-
hCoV-19/Taiwan/CGMH-CGU-08/2020	EPI_ISL_417521	-
hCoV-19/Taiwan/CGMH-CGU-09/2020	EPI_ISL_417522	-
hCoV-19/Taiwan/CGMH-CGU-10/2020	EPI_ISL_417523	-
hCoV-19/Taiwan/CGMH-CGU-11/2020	EPI_ISL_417524	-
hCoV-19/Taiwan/CGMH-CGU-12/2020	EPI_ISL_417525	-
hCoV-19/Taiwan/CGMH-CGU-13/2020	EPI_ISL_424969	-
hCoV-19/Taiwan/CGMH-CGU-14/2020	EPI_ISL_424970	-
hCoV-19/Taiwan/CGMH-CGU-15/2020	EPI_ISL_424971	-
hCoV-19/Taiwan/CGMH-CGU-16/2020	EPI_ISL_424972	-
hCoV-19/Taiwan/CGMH-CGU-17/2020	EPI_ISL_424973	-
hCoV-19/Taiwan/CGMH-CGU-18/2020	EPI_ISL_424974	-
hCoV-19/Taiwan/CGMH-CGU-19/2020	EPI_ISL_424975	-
hCoV-19/Taiwan/CGMH-CGU-20/2020	EPI_ISL_424978	-
hCoV-19/Taiwan/NTU01/2020	EPI_ISL_408489	-
hCoV-19/Taiwan/NTU02/2020	EPI_ISL_410218	-
hCoV-19/Taiwan/NTU03/2020	EPI_ISL_413592	-
hCoV-19/Taiwan/NTU04/2020	EPI_ISL_422407	-
hCoV-19/Taiwan/NTU05/2020	EPI_ISL_422408	-
hCoV-19/Taiwan/NTU06/2020	EPI_ISL_422409	-
hCoV-19/Taiwan/NTU07/2020	EPI_ISL_422410	-
hCoV-19/Taiwan/NTU08/2020	EPI_ISL_422411	-
hCoV-19/Taiwan/NTU09/2020	EPI_ISL_422412	-
hCoV-19/Taiwan/NTU11/2020	EPI_ISL_422413	-
hCoV-19/Taiwan/NTU12/2020	EPI_ISL_422414	-
hCoV-19/Taiwan/NTU13/2020	EPI_ISL_422415	-
hCoV-19/Taiwan/NTU14/2020	EPI_ISL_422416	-
hCoV-19/Taiwan/NTU15/2020	EPI_ISL_422417	-
hCoV-19/Taiwan/NTU16/2020	EPI_ISL_422418	-
hCoV-19/Taiwan/NTU17/2020	EPI_ISL_422419	-
hCoV-19/Taiwan/NTU19/2020	EPI_ISL_422420	-
hCoV-19/Taiwan/NTU20/2020	EPI_ISL_422421	-
hCoV-19/Taiwan/NTU21/2020	EPI_ISL_422422	-
hCoV-19/Taiwan/TSGH-01/2020	EPI_ISL_426629	-
hCoV-19/Taiwan/TSGH-02/2020	EPI_ISL_426630	-
hCoV-19/Taiwan/TSGH-03/2020	EPI_ISL_426631	-
hCoV-19/Taiwan/TSGH-04/2020	EPI_ISL_426632	-
hCoV-19/Taiwan/TSGH-05/2020	EPI_ISL_427392	-
hCoV-19/Taiwan/TSGH-06/2020	EPI_ISL_427393	-
hCoV-19/Taiwan/TSGH-07/2020	EPI_ISL_427394	-
hCoV-19/Taiwan/TSGH-08/2020	EPI_ISL_427395	-
hCoV-19/Taiwan/TSGH-09/2020	EPI_ISL_427396	-
hCoV-19/Taiwan/TSGH-10/2020	EPI_ISL_427397	-
hCoV-19/Taiwan/TSGH-11/2020	EPI_ISL_427398	-
hCoV-19/Taiwan/TSGH-13/2020	EPI_ISL_428230	-
hCoV-19/Taiwan/TSGH-14/2020	EPI_ISL_428231	-
hCoV-19/Thailand/Bangkok-0021/2020	EPI_ISL_423042	-
hCoV-19/Thailand/Bangkok-0022/2020	EPI_ISL_423043	-
hCoV-19/Tianmen/HBCDC-HB-07/2020	EPI_ISL_412983	-
hCoV-19/Turkey/HSGM-11518/2020	EPI_ISL_429872	-
hCoV-19/Turkey/HSGM-4236/2020	EPI_ISL_429866	-
hCoV-19/Turkey/HSGM-4598/2020	EPI_ISL_429868	-
hCoV-19/Turkey/HSGM-4701/2020	EPI_ISL_429869	-
hCoV-19/Turkey/HSGM-5770/2020	EPI_ISL_428718	-
hCoV-19/Turkey/HSGM-8970/2020	EPI_ISL_429862	-
hCoV-19/Turkey/HSGM-8979/2020	EPI_ISL_429864	-
hCoV-19/Turkey/HSGM-8990/2020	EPI_ISL_429870	-
hCoV-19/USA/AK-PHL002/2020	EPI_ISL_420303	-
hCoV-19/USA/AK-PHL003/2020	EPI_ISL_420304	-
hCoV-19/USA/AK-PHL006/2020	EPI_ISL_420305	-
hCoV-19/USA/AK-PHL015/2020	EPI_ISL_420306	-
hCoV-19/USA/AK-PHL037/2020	EPI_ISL_424346	-
hCoV-19/USA/AK-PHL077/2020	EPI_ISL_424347	-
hCoV-19/USA/AK-PHL092/2020	EPI_ISL_427619	-
hCoV-19/USA/AK-PHL101/2020	EPI_ISL_427620	-
hCoV-19/USA/AK-PHL115/2020	EPI_ISL_427621	-
hCoV-19/USA/AK-PHL118/2020	EPI_ISL_427622	-
hCoV-19/USA/AZ-ASU2936/2020	EPI_ISL_424671	-
hCoV-19/USA/AZ-TG268099/2020	EPI_ISL_426500	-
hCoV-19/USA/AZ-TG268183/2020	EPI_ISL_426501	-
hCoV-19/USA/AZ-TG268188/2020	EPI_ISL_426502	-
hCoV-19/USA/AZ-TG268281/2020	EPI_ISL_426503	-
hCoV-19/USA/AZ-TG268282/2020	EPI_ISL_426504	-
hCoV-19/USA/AZ-TG268289/2020	EPI_ISL_426505	-
hCoV-19/USA/AZ-TG268350/2020	EPI_ISL_426506	-
hCoV-19/USA/AZ-TG268360/2020	EPI_ISL_426507	-
hCoV-19/USA/AZ-TG268417/2020	EPI_ISL_426508	-
hCoV-19/USA/AZ-TG268629/2020	EPI_ISL_426509	-
hCoV-19/USA/AZ-TG268657/2020	EPI_ISL_426510	-
hCoV-19/USA/AZ-TG268770/2020	EPI_ISL_426511	-
hCoV-19/USA/AZ-TG268893/2020	EPI_ISL_426512	-
hCoV-19/USA/AZ-TG268903/2020	EPI_ISL_426513	-
hCoV-19/USA/AZ-TG268905/2020	EPI_ISL_426514	-
hCoV-19/USA/AZ-TG268909/2020	EPI_ISL_426515	-
hCoV-19/USA/AZ-TG268913/2020	EPI_ISL_426517	-
hCoV-19/USA/AZ-TG268915/2020	EPI_ISL_426518	-
hCoV-19/USA/AZ-TG268917/2020	EPI_ISL_426519	-
hCoV-19/USA/AZ-TG269027/2020	EPI_ISL_426520	-
hCoV-19/USA/AZ-TG269290/2020	EPI_ISL_426522	-
hCoV-19/USA/AZ-TG269358/2020	EPI_ISL_426523	-
hCoV-19/USA/AZ-TG269439/2020	EPI_ISL_426524	-
hCoV-19/USA/AZ-TG269440/2020	EPI_ISL_426525	-
hCoV-19/USA/AZ-TG269824/2020	EPI_ISL_426526	-
hCoV-19/USA/AZ-TG269848/2020	EPI_ISL_426527	-
hCoV-19/USA/AZ-TG269856/2020	EPI_ISL_426528	-
hCoV-19/USA/AZ-TG269863/2020	EPI_ISL_426529	-
hCoV-19/USA/AZ-TG269875/2020	EPI_ISL_426530	-
hCoV-19/USA/AZ-TG269883/2020	EPI_ISL_426531	-
hCoV-19/USA/AZ-TG270152/2020	EPI_ISL_426532	-
hCoV-19/USA/AZ-TG270200/2020	EPI_ISL_426533	-
hCoV-19/USA/AZ-TG271578/2020	EPI_ISL_426535	-
hCoV-19/USA/AZ-TG271591/2020	EPI_ISL_426536	-
hCoV-19/USA/AZ-TG271854/2020	EPI_ISL_426537	-
[truncated: 27,489 more rows]
