# Supplementary material for: Efficient CRISPR-Cas13d-Based Antiviral Strategy to Combat SARS-CoV-2
Source: Viruses. 2023 Mar 6;15(3):686. doi: 10.3390/v15030686 (PMC10051389; doi:10.3390/v15030686)
Supplement: Supplementary file 1 [file viruses-15-00686-s001.zip › Table S2.xlsx]

## Sheet: Hoja1
Table S2. Shannon entropy per nucleotide position
Nucleotide position	Shannon entropy
Position 1	0.58658
Position 2	0.60474
Position 3	0.60752
Position 4	0.64745
Position 5	0.63271
Position 6	0.62291
Position 7	0.64708
Position 8	0.66067
Position 9	0.66152
Position 10	0.66703
Position 11	0.64597
Position 12	0.66847
Position 13	0.67719
Position 14	0.66952
Position 15	0.67345
Position 16	0.6903
Position 17	0.68143
Position 18	0.6757
Position 19	0.68569
Position 20	0.68047
Position 21	0.6863
Position 22	0.68809
Position 23	0.68512
Position 24	0.6859
Position 25	0.69924
Position 26	0.69197
Position 27	0.6924
Position 28	0.70788
Position 29	0.6953
Position 30	0.70237
Position 31	0.73664
Position 32	0.68966
Position 33	0.68948
Position 34	0.85762
Position 35	0.83535
Position 36	0.86354
Position 37	0.84146
Position 38	0.67661
Position 39	0.67982
Position 40	0.67445
Position 41	0.66461
Position 42	0.65928
Position 43	0.65847
Position 44	0.64153
Position 45	0.64153
Position 46	0.64113
Position 47	0.64357
Position 48	0.64862
Position 49	0.64112
Position 50	0.63488
Position 51	0.63667
Position 52	0.63272
Position 53	0.63184
Position 54	0.63449
Position 55	0.34483
Position 56	0.27841
Position 57	0.27392
Position 58	0.27241
Position 59	0.2709
Position 60	0.26862
Position 61	0.27108
Position 62	0.26093
Position 63	0.24835
Position 64	0.24273
Position 65	0.22032
Position 66	0.22223
Position 67	0.21947
Position 68	0.22223
Position 69	0.21947
Position 70	0.21947
Position 71	0.21947
Position 72	0.21947
Position 73	0.21776
Position 74	0.21604
Position 75	0.20115
Position 76	0.20391
Position 77	0.19847
Position 78	0.18193
Position 79	0.18193
Position 80	0.17917
Position 81	0.17917
Position 82	0.17823
Position 83	0.17729
Position 84	0.18004
Position 85	0.18186
Position 86	0.17539
Position 87	0.1772
Position 88	0.17348
Position 89	0.17253
Position 90	0.17348
Position 91	0.17667
Position 92	0.17157
Position 93	0.17157
Position 94	0.17157
Position 95	0.17157
Position 96	0.17157
Position 97	0.17061
Position 98	0.17337
Position 99	0.16479
Position 100	0.16479
Position 101	0.14127
Position 102	0.1385
Position 103	0.1385
Position 104	0.14127
Position 105	0.14361
Position 106	0.1385
Position 107	0.13745
Position 108	0.13535
Position 109	0.13002
Position 110	0.12894
Position 111	0.1317
Position 112	0.1317
Position 113	0.12894
Position 114	0.12894
Position 115	0.12894
Position 116	0.12786
Position 117	0.13063
Position 118	0.13063
Position 119	0.13063
Position 120	0.13063
Position 121	0.12786
Position 122	0.12786
Position 123	0.12786
Position 124	0.13063
Position 125	0.13063
Position 126	0.12786
Position 127	0.1246
Position 128	0.1246
Position 129	0.1246
Position 130	0.1246
Position 131	0.1246
Position 132	0.12242
Position 133	0.12242
Position 134	0.12242
Position 135	0.12242
Position 136	0.12242
Position 137	0.12242
Position 138	0.12242
Position 139	0.12242
Position 140	0.12518
Position 141	0.12242
Position 142	0.12242
Position 143	0.12242
Position 144	0.12242
Position 145	0.12242
Position 146	0.12242
Position 147	0.12242
Position 148	0.12242
Position 149	0.12021
Position 150	0.1275
Position 151	0.11125
Position 152	0.11125
Position 153	0.11854
Position 154	0.11401
Position 155	0.10897
Position 156	0.10897
Position 157	0.10897
Position 158	0.10897
Position 159	0.10897
Position 160	0.11834
Position 161	0.10897
Position 162	0.10897
Position 163	0.1145
Position 164	0.11173
Position 165	0.10897
Position 166	0.10782
Position 167	0.11058
Position 168	0.11058
Position 169	0.10667
Position 170	0.10551
Position 171	0.10551
Position 172	0.10435
Position 173	0.10435
Position 174	0.10712
Position 175	0.10202
Position 176	0.10085
Position 177	0.10085
Position 178	0.10085
Position 179	0.10085
Position 180	0.10085
Position 181	0.10085
Position 182	0.10085
Position 183	0.10361
Position 184	0.10085
Position 185	0.10085
Position 186	0.10361
Position 187	0.13943
Position 188	0.10085
Position 189	0.10085
Position 190	0.10361
Position 191	0.10085
Position 192	0.09849
Position 193	0.09849
Position 194	0.09849
Position 195	0.09849
Position 196	0.09849
Position 197	0.10126
Position 198	0.10402
Position 199	0.10126
Position 200	0.10126
Position 201	0.10126
Position 202	0.10126
Position 203	0.1036
Position 204	0.10402
Position 205	0.10126
Position 206	0.10126
Position 207	0.10868
Position 208	0.10007
Position 209	0.0973
Position 210	0.10283
Position 211	0.0973
Position 212	0.0973
Position 213	0.0973
Position 214	0.0973
Position 215	0.0973
Position 216	0.0973
Position 217	0.0973
Position 218	0.0973
Position 219	0.0973
Position 220	0.0973
Position 221	0.0973
Position 222	0.0973
Position 223	0.0973
Position 224	0.0973
Position 225	0.0973
Position 226	0.0973
Position 227	0.0973
Position 228	0.11145
Position 229	0.0973
Position 230	0.0973
Position 231	0.0973
Position 232	0.0973
Position 233	0.0973
Position 234	0.0973
Position 235	0.0973
Position 236	0.0973
Position 237	0.09611
Position 238	0.09611
Position 239	0.09611
Position 240	0.09611
Position 241	0.75352
Position 242	0.09611
Position 243	0.09611
Position 244	0.09611
Position 245	0.09611
Position 246	0.09491
Position 247	0.09491
Position 248	0.09491
Position 249	0.09491
Position 250	0.09491
Position 251	0.09491
Position 252	0.09491
Position 253	0.09371
Position 254	0.10101
Position 255	0.09371
Position 256	0.09371
Position 257	0.09371
Position 258	0.09371
Position 259	0.09371
Position 260	0.09371
Position 261	0.09251
Position 262	0.09251
Position 263	0.09804
Position 264	0.09527
Position 265	0.09251
Position 266	0.01217
Position 267	0.0094
Position 268	0.0094
Position 269	0.0094
Position 270	0.0094
Position 271	0.0094
Position 272	0.0094
Position 273	0.0094
Position 274	0.01217
Position 275	0.01452
Position 276	0.0094
Position 277	0.0094
Position 278	0.0094
Position 279	0.0094
Position 280	0.0094
Position 281	0.0094
Position 282	0.0094
Position 283	0.0094
Position 284	0.0094
Position 285	0.0094
Position 286	0.0094
Position 287	0.0094
Position 288	0.00731
Position 289	0.01243
Position 290	0.00731
Position 291	0.00731
Position 292	0.00731
Position 293	0.00731
Position 294	0.00731
Position 295	0.00277
Position 296	0.00277
Position 297	0.00277
Position 298	0.00277
Position 299	0.00277
Position 300	0.00277
Position 301	0.00277
Position 302	0.00277
Position 303	0.00277
Position 304	0.00277
Position 305	0.00277
Position 306	0.00277
Position 307	0.00277
Position 308	0.00277
Position 309	0.00277
Position 310	0.00277
Position 311	0.00277
Position 312	0.00277
Position 313	0.0632
Position 314	0.00277
Position 315	0.00277
Position 316	0.00277
Position 317	0.00277
Position 318	0.00277
Position 319	0.00277
Position 320	0.00277
Position 321	0.00277
Position 322	0.00277
Position 323	0.00277
Position 324	0.00277
Position 325	0.00277
Position 326	0.00277
Position 327	0.00554
Position 328	0.00277
Position 329	0.00277
Position 330	0.00277
Position 331	0.00277
Position 332	0.00554
Position 333	0.00277
Position 334	0.00554
Position 335	0.01418
Position 336	0.00277
Position 337	0.00277
Position 338	0.00277
Position 339	0.00277
Position 340	0.00277
Position 341	0.00277
Position 342	0.00277
Position 343	0.00277
Position 344	0.00277
Position 345	0.00277
Position 346	0.00277
Position 347	0.00277
Position 348	0.00277
Position 349	0.00277
Position 350	0.00277
Position 351	0.00277
Position 352	0.00277
Position 353	0.00277
Position 354	0.01008
Position 355	0.00277
Position 356	0.00277
Position 357	0
Position 358	0
Position 359	0
Position 360	0
Position 361	0.00277
Position 362	0
Position 363	0
Position 364	0
Position 365	0
Position 366	0
Position 367	0.00277
Position 368	0
Position 369	0
Position 370	0
Position 371	0
Position 372	0
Position 373	0.00277
Position 374	0
Position 375	0
Position 376	0
Position 377	0
Position 378	0
Position 379	0.01525
Position 380	0
Position 381	0
Position 382	0
Position 383	0
Position 384	0
Position 385	0
Position 386	0
Position 387	0
Position 388	0
Position 389	0
Position 390	0
Position 391	0
Position 392	0
Position 393	0
Position 394	0
Position 395	0
Position 396	0
Position 397	0
Position 398	0.00512
Position 399	0
Position 400	0.00277
Position 401	0
Position 402	0
Position 403	0
Position 404	0
Position 405	0
Position 406	0
Position 407	0
Position 408	0
Position 409	0
Position 410	0
Position 411	0
Position 412	0
Position 413	0
Position 414	0
Position 415	0
Position 416	0
Position 417	0
Position 418	0
Position 419	0
Position 420	0
Position 421	0
Position 422	0
Position 423	0
Position 424	0
Position 425	0
Position 426	0
Position 427	0
Position 428	0
Position 429	0
Position 430	0
Position 431	0.00277
Position 432	0
Position 433	0
Position 434	0
Position 435	0
Position 436	0
Position 437	0
Position 438	0
Position 439	0
Position 440	0
Position 441	0
Position 442	0
Position 443	0.00277
Position 444	0
Position 445	0
Position 446	0
Position 447	0
Position 448	0
Position 449	0
Position 450	0
Position 451	0
Position 452	0
Position 453	0
Position 454	0
Position 455	0
Position 456	0
Position 457	0
Position 458	0
Position 459	0
Position 460	0
Position 461	0
Position 462	0
Position 463	0
Position 464	0
Position 465	0
Position 466	0
Position 467	0
Position 468	0
Position 469	0
Position 470	0
Position 471	0
Position 472	0
Position 473	0
Position 474	0
Position 475	0
Position 476	0
Position 477	0
Position 478	0
Position 479	0
Position 480	0
Position 481	0
Position 482	0
Position 483	0
Position 484	0
Position 485	0
Position 486	0.00277
Position 487	0
Position 488	0
Position 489	0
Position 490	0.06995
Position 491	0
Position 492	0
Position 493	0
Position 494	0
Position 495	0
Position 496	0
Position 497	0
Position 498	0
Position 499	0
Position 500	0
Position 501	0
Position 502	0
Position 503	0
Position 504	0
Position 505	0
Position 506	0
Position 507	0
Position 508	0
Position 509	0
Position 510	0.00277
Position 511	0
Position 512	0
Position 513	0
Position 514	0.11464
Position 515	0.01141
Position 516	0.01141
Position 517	0.01141
Position 518	0.01802
Position 519	0.01525
Position 520	0.01525
Position 521	0
Position 522	0
Position 523	0
Position 524	0
Position 525	0
Position 526	0
Position 527	0
Position 528	0
Position 529	0
Position 530	0
Position 531	0
Position 532	0.00277
Position 533	0
Position 534	0
Position 535	0.00277
Position 536	0
Position 537	0
Position 538	0
Position 539	0
Position 540	0
Position 541	0.01141
Position 542	0
Position 543	0
Position 544	0.00512
Position 545	0
Position 546	0
Position 547	0
Position 548	0
Position 549	0
Position 550	0
Position 551	0
Position 552	0
Position 553	0
Position 554	0
Position 555	0
Position 556	0
Position 557	0
Position 558	0.00789
Position 559	0
Position 560	0
Position 561	0
Position 562	0
Position 563	0
Position 564	0
Position 565	0
Position 566	0
Position 567	0
Position 568	0
Position 569	0
Position 570	0
Position 571	0
Position 572	0
Position 573	0
Position 574	0
Position 575	0.00512
Position 576	0
Position 577	0
Position 578	0
Position 579	0
Position 580	0
Position 581	0
Position 582	0
Position 583	0.00512
Position 584	0
Position 585	0
Position 586	0
Position 587	0
Position 588	0
Position 589	0
Position 590	0
Position 591	0
Position 592	0
Position 593	0
Position 594	0
Position 595	0
Position 596	0
Position 597	0
Position 598	0
Position 599	0
Position 600	0
Position 601	0
Position 602	0
Position 603	0
Position 604	0
Position 605	0
Position 606	0
Position 607	0
Position 608	0
Position 609	0
Position 610	0
Position 611	0
Position 612	0
Position 613	0.00277
Position 614	0.00512
Position 615	0
Position 616	0
Position 617	0
Position 618	0.0094
Position 619	0.01525
Position 620	0
Position 621	0
Position 622	0.00277
Position 623	0
Position 624	0
Position 625	0.00277
Position 626	0
Position 627	0
Position 628	0
Position 629	0
Position 630	0
Position 631	0
Position 632	0
Position 633	0
Position 634	0
Position 635	0.00512
Position 636	0
Position 637	0
Position 638	0
Position 639	0
Position 640	0
Position 641	0
Position 642	0
Position 643	0
Position 644	0
Position 645	0
Position 646	0
Position 647	0
Position 648	0
Position 649	0
Position 650	0
Position 651	0
Position 652	0.00277
Position 653	0
Position 654	0
Position 655	0
Position 656	0
Position 657	0
Position 658	0.0094
Position 659	0
Position 660	0.00277
Position 661	0
Position 662	0
Position 663	0
Position 664	0
Position 665	0
Position 666	0
Position 667	0
Position 668	0
Position 669	0.00731
Position 670	0.01008
Position 671	0.00731
Position 672	0
Position 673	0.00277
Position 674	0
Position 675	0
Position 676	0
Position 677	0
Position 678	0
Position 679	0
Position 680	0
Position 681	0
Position 682	0
Position 683	0
Position 684	0.00277
Position 685	0.00277
Position 686	0.0207
Position 687	0.0207
Position 688	0.0207
Position 689	0.0207
Position 690	0.0207
Position 691	0.0207
Position 692	0.0207
Position 693	0.01892
Position 694	0.01892
Position 695	0
Position 696	0.0094
Position 697	0
Position 698	0
Position 699	0
Position 700	0
Position 701	0
Position 702	0
Position 703	0
Position 704	0
Position 705	0
Position 706	0
Position 707	0
Position 708	0
Position 709	0.00277
Position 710	0
Position 711	0
Position 712	0
Position 713	0
Position 714	0
Position 715	0
Position 716	0
Position 717	0
Position 718	0
Position 719	0
Position 720	0
Position 721	0.00512
Position 722	0
Position 723	0
Position 724	0
Position 725	0
Position 726	0
Position 727	0
Position 728	0
Position 729	0
Position 730	0
Position 731	0
Position 732	0
Position 733	0
Position 734	0
Position 735	0
Position 736	0
Position 737	0
Position 738	0
Position 739	0
Position 740	0
Position 741	0
Position 742	0
Position 743	0
Position 744	0
Position 745	0
Position 746	0
Position 747	0
Position 748	0
Position 749	0
Position 750	0
Position 751	0
Position 752	0
Position 753	0
Position 754	0
Position 755	0
Position 756	0
Position 757	0
Position 758	0
Position 759	0
Position 760	0
Position 761	0.00512
Position 762	0
Position 763	0
Position 764	0
Position 765	0
Position 766	0
Position 767	0
Position 768	0
Position 769	0
Position 770	0
Position 771	0
Position 772	0
Position 773	0
Position 774	0
Position 775	0
Position 776	0
Position 777	0
Position 778	0
Position 779	0
Position 780	0
Position 781	0
Position 782	0
Position 783	0
Position 784	0
Position 785	0
Position 786	0
Position 787	0
Position 788	0
Position 789	0
Position 790	0
Position 791	0
Position 792	0
Position 793	0
Position 794	0
Position 795	0
Position 796	0
Position 797	0
Position 798	0
Position 799	0
Position 800	0
Position 801	0
Position 802	0
Position 803	0
Position 804	0
Position 805	0
Position 806	0
Position 807	0
Position 808	0
Position 809	0
Position 810	0
Position 811	0
Position 812	0
Position 813	0
Position 814	0
Position 815	0.00277
Position 816	0
Position 817	0
Position 818	0
Position 819	0
Position 820	0
Position 821	0
Position 822	0
Position 823	0.00277
Position 824	0
Position 825	0
Position 826	0
Position 827	0
Position 828	0
Position 829	0
Position 830	0
Position 831	0
Position 832	0.00512
Position 833	0.03561
Position 834	0
Position 835	0.00512
Position 836	0
Position 837	0
Position 838	0
Position 839	0
Position 840	0
Position 841	0
Position 842	0
Position 843	0
Position 844	0
Position 845	0.00277
Position 846	0
Position 847	0
Position 848	0
Position 849	0
Position 850	0.00277
Position 851	0
Position 852	0
Position 853	0
Position 854	0.00277
Position 855	0
Position 856	0
Position 857	0
Position 858	0
Position 859	0
Position 860	0
Position 861	0
Position 862	0
Position 863	0
Position 864	0
Position 865	0
Position 866	0
Position 867	0
Position 868	0
Position 869	0
Position 870	0
Position 871	0
Position 872	0
Position 873	0
Position 874	0
Position 875	0.00277
Position 876	0
Position 877	0
Position 878	0.00277
Position 879	0
Position 880	0
Position 881	0
Position 882	0
Position 883	0
Position 884	0.04326
Position 885	0
Position 886	0
Position 887	0
Position 888	0
Position 889	0
Position 890	0
Position 891	0
Position 892	0
Position 893	0
Position 894	0
Position 895	0
Position 896	0
Position 897	0
Position 898	0
Position 899	0
Position 900	0.00512
Position 901	0
Position 902	0
Position 903	0
Position 904	0
Position 905	0
Position 906	0
Position 907	0
Position 908	0
Position 909	0
Position 910	0
Position 911	0
Position 912	0
Position 913	0
Position 914	0
Position 915	0.00512
Position 916	0
Position 917	0
Position 918	0
Position 919	0
Position 920	0.00277
Position 921	0
Position 922	0.00512
Position 923	0
Position 924	0
Position 925	0
Position 926	0
Position 927	0
Position 928	0
Position 929	0
Position 930	0
Position 931	0
Position 932	0.00277
Position 933	0
Position 934	0
Position 935	0
Position 936	0.00512
Position 937	0
Position 938	0
Position 939	0
Position 940	0
Position 941	0
Position 942	0
Position 943	0
Position 944	0.00277
Position 945	0
Position 946	0.0094
Position 947	0
Position 948	0
Position 949	0
Position 950	0
Position 951	0
Position 952	0
Position 953	0
Position 954	0
Position 955	0
Position 956	0
Position 957	0
Position 958	0
Position 959	0.00277
Position 960	0
Position 961	0
Position 962	0
Position 963	0
Position 964	0
Position 965	0
Position 966	0
Position 967	0
Position 968	0
Position 969	0
Position 970	0
Position 971	0
Position 972	0
Position 973	0.00277
Position 974	0
Position 975	0
Position 976	0
Position 977	0
Position 978	0
Position 979	0
Position 980	0
Position 981	0
Position 982	0
Position 983	0
Position 984	0
Position 985	0
Position 986	0
Position 987	0
Position 988	0.00277
Position 989	0
Position 990	0
Position 991	0.00277
Position 992	0
Position 993	0
Position 994	0
Position 995	0
Position 996	0
Position 997	0
Position 998	0
Position 999	0
Position 1000	0
Position 1001	0
Position 1002	0
Position 1003	0
Position 1004	0
Position 1005	0
Position 1006	0
Position 1007	0
Position 1008	0
Position 1009	0
Position 1010	0
Position 1011	0
Position 1012	0
Position 1013	0
Position 1014	0
Position 1015	0.00277
Position 1016	0
Position 1017	0
Position 1018	0.00277
Position 1019	0
Position 1020	0
Position 1021	0
Position 1022	0
Position 1023	0
Position 1024	0
Position 1025	0
Position 1026	0
Position 1027	0
Position 1028	0
Position 1029	0
Position 1030	0
Position 1031	0
Position 1032	0
Position 1033	0
Position 1034	0
Position 1035	0
Position 1036	0
Position 1037	0
Position 1038	0
Position 1039	0
Position 1040	0
Position 1041	0
Position 1042	0
Position 1043	0
Position 1044	0
Position 1045	0
Position 1046	0
Position 1047	0
Position 1048	0
Position 1049	0
Position 1050	0
Position 1051	0
Position 1052	0
Position 1053	0
Position 1054	0
Position 1055	0
Position 1056	0
Position 1057	0
Position 1058	0
Position 1059	0.53236
Position 1060	0
Position 1061	0
Position 1062	0
Position 1063	0.00277
Position 1064	0
Position 1065	0
Position 1066	0
Position 1067	0
Position 1068	0
Position 1069	0
Position 1070	0
Position 1071	0
Position 1072	0
Position 1073	0
Position 1074	0
Position 1075	0
Position 1076	0
Position 1077	0
Position 1078	0
Position 1079	0.00512
Position 1080	0
Position 1081	0
Position 1082	0
Position 1083	0
Position 1084	0
Position 1085	0
Position 1086	0
Position 1087	0
Position 1088	0
Position 1089	0
Position 1090	0
Position 1091	0
Position 1092	0
Position 1093	0.00277
Position 1094	0
Position 1095	0
Position 1096	0
Position 1097	0
Position 1098	0.00277
Position 1099	0
Position 1100	0
Position 1101	0.00731
Position 1102	0.00512
Position 1103	0
Position 1104	0
Position 1105	0
Position 1106	0
Position 1107	0
Position 1108	0
Position 1109	0
Position 1110	0
Position 1111	0
Position 1112	0
Position 1113	0
Position 1114	0
Position 1115	0
Position 1116	0
Position 1117	0
Position 1118	0
Position 1119	0
Position 1120	0
Position 1121	0
Position 1122	0
Position 1123	0.00277
Position 1124	0
Position 1125	0
Position 1126	0
Position 1127	0
Position 1128	0
Position 1129	0
Position 1130	0
Position 1131	0
Position 1132	0
Position 1133	0
Position 1134	0
Position 1135	0
Position 1136	0
Position 1137	0
Position 1138	0
Position 1139	0
Position 1140	0
Position 1141	0
Position 1142	0
Position 1143	0
Position 1144	0
Position 1145	0
Position 1146	0
Position 1147	0
Position 1148	0.00277
Position 1149	0
Position 1150	0
Position 1151	0
Position 1152	0
Position 1153	0
Position 1154	0
Position 1155	0
Position 1156	0
Position 1157	0
Position 1158	0
Position 1159	0
Position 1160	0
Position 1161	0
Position 1162	0
Position 1163	0
Position 1164	0
Position 1165	0
Position 1166	0
Position 1167	0
Position 1168	0
Position 1169	0
Position 1170	0
Position 1171	0
Position 1172	0
Position 1173	0
Position 1174	0
Position 1175	0
Position 1176	0
Position 1177	0
Position 1178	0.00277
Position 1179	0
Position 1180	0
Position 1181	0
Position 1182	0
Position 1183	0
Position 1184	0
Position 1185	0
Position 1186	0
Position 1187	0
Position 1188	0
Position 1189	0
Position 1190	0.00512
Position 1191	0.00512
Position 1192	0
Position 1193	0
Position 1194	0
Position 1195	0
Position 1196	0
Position 1197	0
Position 1198	0
Position 1199	0
Position 1200	0
Position 1201	0
Position 1202	0
Position 1203	0
Position 1204	0
Position 1205	0
Position 1206	0
Position 1207	0
Position 1208	0
Position 1209	0
Position 1210	0
Position 1211	0.00277
Position 1212	0
Position 1213	0
Position 1214	0
Position 1215	0
Position 1216	0
Position 1217	0
Position 1218	0.00277
Position 1219	0
Position 1220	0
Position 1221	0
Position 1222	0
Position 1223	0
Position 1224	0
Position 1225	0
Position 1226	0
Position 1227	0
Position 1228	0
Position 1229	0
Position 1230	0
Position 1231	0
Position 1232	0
Position 1233	0
Position 1234	0
Position 1235	0
Position 1236	0
Position 1237	0
Position 1238	0.00731
Position 1239	0
Position 1240	0
Position 1241	0
Position 1242	0
Position 1243	0
Position 1244	0
Position 1245	0
Position 1246	0
Position 1247	0
Position 1248	0
Position 1249	0
Position 1250	0
Position 1251	0
Position 1252	0
Position 1253	0
Position 1254	0
Position 1255	0
Position 1256	0
Position 1257	0
Position 1258	0
Position 1259	0
Position 1260	0
Position 1261	0
Position 1262	0.00277
Position 1263	0.00277
Position 1264	0
Position 1265	0.00277
Position 1266	0
Position 1267	0.00731
Position 1268	0
Position 1269	0
Position 1270	0
Position 1271	0
Position 1272	0
Position 1273	0
Position 1274	0
Position 1275	0
Position 1276	0
Position 1277	0
Position 1278	0
Position 1279	0
Position 1280	0
Position 1281	0.00277
Position 1282	0
Position 1283	0
Position 1284	0
Position 1285	0
Position 1286	0
Position 1287	0
Position 1288	0.00277
Position 1289	0
Position 1290	0
Position 1291	0
Position 1292	0
Position 1293	0
Position 1294	0
Position 1295	0
Position 1296	0
Position 1297	0
Position 1298	0
Position 1299	0
Position 1300	0
Position 1301	0
Position 1302	0.01141
Position 1303	0
Position 1304	0
Position 1305	0
Position 1306	0.00512
Position 1307	0
Position 1308	0.00277
Position 1309	0
Position 1310	0
Position 1311	0
Position 1312	0
Position 1313	0
Position 1314	0
Position 1315	0
Position 1316	0
Position 1317	0
Position 1318	0
Position 1319	0
Position 1320	0
Position 1321	0
Position 1322	0
Position 1323	0
Position 1324	0
Position 1325	0
Position 1326	0
Position 1327	0
Position 1328	0
Position 1329	0
Position 1330	0
Position 1331	0
Position 1332	0
Position 1333	0.00277
Position 1334	0.00277
Position 1335	0
Position 1336	0
Position 1337	0
Position 1338	0
Position 1339	0
Position 1340	0
Position 1341	0
Position 1342	0.00277
Position 1343	0
Position 1344	0
Position 1345	0
Position 1346	0.00277
Position 1347	0
Position 1348	0.00277
Position 1349	0
Position 1350	0
Position 1351	0
Position 1352	0
Position 1353	0
Position 1354	0
Position 1355	0.00731
Position 1356	0
Position 1357	0
Position 1358	0
Position 1359	0
Position 1360	0
Position 1361	0
Position 1362	0
Position 1363	0
Position 1364	0
Position 1365	0
Position 1366	0
Position 1367	0
Position 1368	0.00277
Position 1369	0
Position 1370	0
Position 1371	0
Position 1372	0
Position 1373	0
Position 1374	0
Position 1375	0
Position 1376	0
Position 1377	0
Position 1378	0
Position 1379	0
Position 1380	0.00277
Position 1381	0
Position 1382	0
Position 1383	0
Position 1384	0
Position 1385	0.00512
Position 1386	0
Position 1387	0
Position 1388	0
Position 1389	0
Position 1390	0
Position 1391	0
Position 1392	0
Position 1393	0
Position 1394	0
Position 1395	0
Position 1396	0
Position 1397	0.10319
Position 1398	0
Position 1399	0.00277
Position 1400	0
Position 1401	0.00277
Position 1402	0
Position 1403	0
Position 1404	0.00277
Position 1405	0.00277
Position 1406	0
Position 1407	0
Position 1408	0
Position 1409	0
Position 1410	0
Position 1411	0
Position 1412	0
Position 1413	0
Position 1414	0
Position 1415	0
Position 1416	0
Position 1417	0
Position 1418	0
Position 1419	0
Position 1420	0
Position 1421	0
Position 1422	0
Position 1423	0
Position 1424	0
Position 1425	0
Position 1426	0
Position 1427	0
Position 1428	0
Position 1429	0
Position 1430	0.00277
Position 1431	0.00277
Position 1432	0.00277
Position 1433	0.00554
Position 1434	0
Position 1435	0
Position 1436	0
Position 1437	0.00512
Position 1438	0
Position 1439	0
Position 1440	0.0477
Position 1441	0
Position 1442	0
Position 1443	0
Position 1444	0
Position 1445	0
Position 1446	0
Position 1447	0
Position 1448	0
Position 1449	0
Position 1450	0
Position 1451	0
Position 1452	0
Position 1453	0
Position 1454	0
Position 1455	0
Position 1456	0
Position 1457	0.00731
Position 1458	0
Position 1459	0
Position 1460	0
Position 1461	0
Position 1462	0
Position 1463	0
Position 1464	0
Position 1465	0
Position 1466	0
Position 1467	0
Position 1468	0
Position 1469	0
Position 1470	0
Position 1471	0.00277
Position 1472	0
Position 1473	0.00512
Position 1474	0
Position 1475	0
Position 1476	0
Position 1477	0
Position 1478	0
Position 1479	0
Position 1480	0
Position 1481	0
Position 1482	0
Position 1483	0.00277
Position 1484	0
Position 1485	0
Position 1486	0
Position 1487	0.00512
Position 1488	0
Position 1489	0
Position 1490	0
Position 1491	0
Position 1492	0
Position 1493	0
Position 1494	0
Position 1495	0
Position 1496	0
Position 1497	0
Position 1498	0
Position 1499	0
Position 1500	0
Position 1501	0
Position 1502	0
Position 1503	0
Position 1504	0
Position 1505	0
Position 1506	0
Position 1507	0
Position 1508	0
Position 1509	0
Position 1510	0
Position 1511	0
Position 1512	0
Position 1513	0
Position 1514	0
Position 1515	0.01613
Position 1516	0
Position 1517	0
Position 1518	0
Position 1519	0.00277
Position 1520	0
Position 1521	0
Position 1522	0
Position 1523	0
Position 1524	0
Position 1525	0
Position 1526	0
Position 1527	0
Position 1528	0
Position 1529	0
Position 1530	0
Position 1531	0
Position 1532	0
Position 1533	0
Position 1534	0
Position 1535	0
Position 1536	0
Position 1537	0
Position 1538	0
Position 1539	0
Position 1540	0
Position 1541	0
Position 1542	0
Position 1543	0
Position 1544	0
Position 1545	0
Position 1546	0
Position 1547	0
Position 1548	0.00277
Position 1549	0
Position 1550	0
Position 1551	0
Position 1552	0
Position 1553	0
Position 1554	0
Position 1555	0
Position 1556	0
Position 1557	0
Position 1558	0
Position 1559	0
Position 1560	0.00277
Position 1561	0
Position 1562	0
Position 1563	0
Position 1564	0
Position 1565	0
Position 1566	0
Position 1567	0
Position 1568	0
Position 1569	0
Position 1570	0.01711
Position 1571	0
Position 1572	0
Position 1573	0.00277
Position 1574	0
Position 1575	0
Position 1576	0.00277
Position 1577	0.00277
Position 1578	0.00277
Position 1579	0
Position 1580	0
Position 1581	0
Position 1582	0
Position 1583	0
Position 1584	0
Position 1585	0
Position 1586	0
Position 1587	0.01525
Position 1588	0
Position 1589	0
Position 1590	0
Position 1591	0
Position 1592	0
Position 1593	0
Position 1594	0.03244
Position 1595	0.00789
Position 1596	0
Position 1597	0
Position 1598	0
Position 1599	0.00277
Position 1600	0
Position 1601	0
Position 1602	0
Position 1603	0
Position 1604	0
Position 1605	0.13745
Position 1606	0.13745
Position 1607	0.13745
Position 1608	0
Position 1609	0
Position 1610	0
Position 1611	0
Position 1612	0
Position 1613	0
Position 1614	0
Position 1615	0
Position 1616	0.00731
Position 1617	0
Position 1618	0
Position 1619	0
Position 1620	0
Position 1621	0
Position 1622	0
Position 1623	0
Position 1624	0
Position 1625	0.00731
Position 1626	0
Position 1627	0
Position 1628	0
Position 1629	0
Position 1630	0
Position 1631	0
Position 1632	0
Position 1633	0
Position 1634	0
Position 1635	0
Position 1636	0
Position 1637	0
Position 1638	0
Position 1639	0
Position 1640	0
Position 1641	0
Position 1642	0
Position 1643	0
Position 1644	0
Position 1645	0
Position 1646	0
Position 1647	0
Position 1648	0
Position 1649	0
Position 1650	0
Position 1651	0
Position 1652	0
Position 1653	0
Position 1654	0
Position 1655	0
Position 1656	0
Position 1657	0
Position 1658	0
Position 1659	0
Position 1660	0
Position 1661	0
Position 1662	0
Position 1663	0.00512
Position 1664	0
Position 1665	0
Position 1666	0.00731
Position 1667	0
Position 1668	0
Position 1669	0
Position 1670	0.00277
Position 1671	0.00277
Position 1672	0
Position 1673	0
Position 1674	0
Position 1675	0
Position 1676	0
Position 1677	0
Position 1678	0
Position 1679	0
Position 1680	0
Position 1681	0
Position 1682	0
Position 1683	0
Position 1684	0
Position 1685	0
Position 1686	0
Position 1687	0
Position 1688	0
Position 1689	0
Position 1690	0
Position 1691	0.00277
Position 1692	0
Position 1693	0
Position 1694	0
Position 1695	0
Position 1696	0
Position 1697	0
Position 1698	0
Position 1699	0
Position 1700	0
Position 1701	0
Position 1702	0
Position 1703	0
Position 1704	0
Position 1705	0
Position 1706	0
Position 1707	0.00277
Position 1708	0
Position 1709	0
Position 1710	0
Position 1711	0
Position 1712	0
Position 1713	0
Position 1714	0.00731
Position 1715	0
Position 1716	0
Position 1717	0
Position 1718	0
Position 1719	0
Position 1720	0
Position 1721	0
Position 1722	0
Position 1723	0
Position 1724	0
Position 1725	0
Position 1726	0
Position 1727	0
Position 1728	0
Position 1729	0.00277
Position 1730	0
Position 1731	0
Position 1732	0
Position 1733	0
Position 1734	0
Position 1735	0
Position 1736	0.00277
Position 1737	0
Position 1738	0.00277
Position 1739	0
Position 1740	0.00277
Position 1741	0
Position 1742	0
Position 1743	0.00277
Position 1744	0
Position 1745	0
Position 1746	0
Position 1747	0
Position 1748	0
Position 1749	0
Position 1750	0
Position 1751	0
Position 1752	0
Position 1753	0
Position 1754	0
Position 1755	0
Position 1756	0
Position 1757	0
Position 1758	0
Position 1759	0
Position 1760	0
Position 1761	0
Position 1762	0.00277
Position 1763	0
Position 1764	0
Position 1765	0
Position 1766	0
Position 1767	0
Position 1768	0
Position 1769	0
Position 1770	0
Position 1771	0
Position 1772	0
Position 1773	0
Position 1774	0
Position 1775	0
Position 1776	0
Position 1777	0
Position 1778	0
Position 1779	0.00277
Position 1780	0
Position 1781	0
Position 1782	0
Position 1783	0
Position 1784	0
Position 1785	0.00277
Position 1786	0
Position 1787	0
Position 1788	0
Position 1789	0
Position 1790	0
Position 1791	0
Position 1792	0
Position 1793	0
Position 1794	0
Position 1795	0
Position 1796	0
Position 1797	0
Position 1798	0
Position 1799	0
Position 1800	0
Position 1801	0
Position 1802	0
Position 1803	0
Position 1804	0
Position 1805	0.00277
Position 1806	0
Position 1807	0
Position 1808	0
Position 1809	0
Position 1810	0
Position 1811	0
Position 1812	0
Position 1813	0
Position 1814	0
Position 1815	0.00277
Position 1816	0
Position 1817	0
Position 1818	0
Position 1819	0
Position 1820	0.01336
Position 1821	0
Position 1822	0
Position 1823	0
Position 1824	0
Position 1825	0
Position 1826	0
Position 1827	0
Position 1828	0
Position 1829	0
Position 1830	0
Position 1831	0
Position 1832	0
Position 1833	0
Position 1834	0
Position 1835	0
Position 1836	0
Position 1837	0
Position 1838	0
Position 1839	0
Position 1840	0
Position 1841	0
Position 1842	0
Position 1843	0
Position 1844	0
Position 1845	0
Position 1846	0
Position 1847	0
Position 1848	0
Position 1849	0
Position 1850	0
Position 1851	0
Position 1852	0
Position 1853	0
Position 1854	0
Position 1855	0
Position 1856	0
Position 1857	0
Position 1858	0
Position 1859	0
Position 1860	0
Position 1861	0
Position 1862	0
Position 1863	0
Position 1864	0
Position 1865	0
Position 1866	0
Position 1867	0
Position 1868	0
Position 1869	0
Position 1870	0
Position 1871	0
Position 1872	0
Position 1873	0
Position 1874	0
Position 1875	0
Position 1876	0
Position 1877	0
Position 1878	0
Position 1879	0
Position 1880	0
Position 1881	0
Position 1882	0.00277
Position 1883	0
Position 1884	0.00277
Position 1885	0
Position 1886	0
Position 1887	0.00277
Position 1888	0
Position 1889	0
Position 1890	0
Position 1891	0
Position 1892	0
Position 1893	0
Position 1894	0
Position 1895	0.00277
Position 1896	0
Position 1897	0
Position 1898	0
Position 1899	0
Position 1900	0
Position 1901	0
Position 1902	0
Position 1903	0
Position 1904	0
Position 1905	0
Position 1906	0
Position 1907	0
Position 1908	0
Position 1909	0
Position 1910	0
Position 1911	0.00277
Position 1912	0.01141
Position 1913	0
Position 1914	0
Position 1915	0
Position 1916	0
Position 1917	0.02754
Position 1918	0.0094
Position 1919	0
Position 1920	0
Position 1921	0
Position 1922	0
Position 1923	0
Position 1924	0
Position 1925	0
Position 1926	0
Position 1927	0
Position 1928	0
Position 1929	0.00731
Position 1930	0
Position 1931	0
Position 1932	0
Position 1933	0
Position 1934	0
Position 1935	0
Position 1936	0
Position 1937	0
Position 1938	0
Position 1939	0
Position 1940	0
Position 1941	0
Position 1942	0
Position 1943	0
Position 1944	0
Position 1945	0
Position 1946	0
Position 1947	0
Position 1948	0
Position 1949	0
Position 1950	0
Position 1951	0
Position 1952	0
Position 1953	0
Position 1954	0
Position 1955	0
Position 1956	0
Position 1957	0
Position 1958	0
Position 1959	0
Position 1960	0
Position 1961	0
Position 1962	0
Position 1963	0
Position 1964	0
Position 1965	0
Position 1966	0
Position 1967	0
Position 1968	0
Position 1969	0
Position 1970	0
Position 1971	0
Position 1972	0
Position 1973	0
Position 1974	0
Position 1975	0
Position 1976	0
Position 1977	0
Position 1978	0.00277
Position 1979	0
Position 1980	0
Position 1981	0
Position 1982	0
Position 1983	0
Position 1984	0
Position 1985	0
Position 1986	0
Position 1987	0
Position 1988	0
Position 1989	0
Position 1990	0
Position 1991	0
Position 1992	0
Position 1993	0
Position 1994	0
Position 1995	0
Position 1996	0
Position 1997	0.00512
Position 1998	0
[truncated: 27,924 more rows]
