# Supplementary material for: Efficient CRISPR-Cas13d-Based Antiviral Strategy to Combat SARS-CoV-2
Source: Viruses. 2023 Mar 6;15(3):686. doi: 10.3390/v15030686 (PMC10051389; doi:10.3390/v15030686)
Supplement: Supplementary file 1 [file viruses-15-00686-s001.zip › Table S3.xlsx]

## Sheet: Blad1
Table S3. crRNAs oligonucleotides
Oligonucleotide name	Oligonucleotide sequence
FWD(+)5'UTR-Leader-1	AAACGAGAACAGATCTACAAGAGATCG
REV(+)5'UTR-Leader-1	AAAACGATCTCTTGTAGATCTGTTCTC
FWD(+)5'UTR-Leader-2	AAACGTTCGTTTAGAGAACAGATCTAC
REV(+)5'UTR-Leader-2	AAAAGTAGATCTGTTCTCTAAACGAAC
FWD(+)nsp3-1	AAACGACATCATAACAAAAGGTGACTC
REV(+)nsp3-1	AAAAGAGTCACCTTTTGTTATGATGTC
FWD(+)nsp3-2	AAACCCATTAACAATAGTTGTACATTC
REV(+)nsp3-2	AAAAGAATGTACAACTATTGTTAATGG
FWD(+)nsp4-1	AAACAATGTCAAGTACAAGTAAATAAC
REV(+)nsp4-1	AAAAGTTATTTACTTGTACTTGACATT
FWD(+)nsp4-2	AAACCTCCACTAAAATACTTGTACTTA
REV(+)nsp4-2	AAAATAAGTACAAGTATTTTAGTGGAG
FWD(+)nsp6-1	AAACCCTAAGAAACAATAAACTAGCAT
REV(+)nsp6-1	AAAAATGCTAGTTTATTGTTTCTTAGG
FWD(+)nsp6-2	AAACTAAACACCAAGAGTCAGTCTAAA
REV(+)nsp6-2	AAAATTTAGACTGACTCTTGGTGTTTA
FWD(+)slippery	AAACACTTACACCGCAAACCCGTTTAA
REV(+)slipery	AAAATTAAACGGGTTTGCGGTGTAAGT
FWD(+)frame shift	AAACGCTGCACTTACACCGCAAACCCG
REV(+)frame shift	AAAACGGGTTTGCGGTGTAAGTGCAGC
FWD(+)RdRP-1	AAACTTGACGTGATATATGTGGTACCA
REV(+)RdRP-1	AAAATGGTACCACATATATCACGTCAA
FWD(+)RdRP-2	AAACGCTATGTAAGTTTACATCCTGAT
REV(+)RdRP-2	AAAAATCAGGATGTAAACTTACATAGC
FWD(+)RdRP-3	AAACTTAAGATTCATTTGAGTTATAGT
REV(+)RdRP-3	AAAAACTATAACTCAAATGAATCTTAA
FWD(+)RdRP-4	AAACACCTGGTTTAACATATAGTGAAC
REV(+)RdRP-4	AAAAGTTCACTATATGTTAAACCAGGT
FWD(+)RdRP-5	AAACCTATTTCTATAGAGACACTCATA
REV(+)RdRP-5	AAAATATGAGTGTCTCTATAGAAATAG
FWD(+)helicase-1	AAACACATTGCTAGAAAACTCATCTGA
REV(+)helicase-1	AAAATCAGATGAGTTTTCTAGCAATGT
FWD(+)helicase-2	AAACGCAGGTATAATTCTACTACATTT
REV(+)helicase-2	AAAAAAATGTAGTAGAATTATACCTGC
FWD(+)helicase-3	AAACAAATATTCTGGTTCTAGTGTGCC
REV(+)helicase-3	AAAAGGCACACTAGAACCAGAATATTT
FWD(+)helicase-4	AAACACAGACAAGACTAATTTATGTGA
REV(+)helicase-4	AAAATCACATAAATTAGTCTTGTCTGT
FWD(+)N-1	AAACAACCAAGACGCAGTATTATTGGG
REV(+)N-1	AAAACCCAATAATACTGCGTCTTGGTT
FWD(+)N-2	AAACCTTGCCATGTTGAGTGAGAGCGG
REV(+)N-2	AAAACCGCTCTCACTCAACATGGCAAG
FWD(+)N-3	AAACGGTAGTAGCCAATTTGGTCATCT
REV(+)N-3	AAAAAGATGACCAAATTGGCTACTACC
FWD(+)N-4	AAACTCACCACCACGAATTCGTCTGGT
REV(+)N-4	AAAAACCAGACGAATTCGTGGTGGTGA
FWD(+)N-5	AAACGTTTGTTCTGGACCACGTCTGCC
REV(+)N-5	AAAAGGCAGACGTGGTCCAGAACAAAC
FWD(+)3'pseudoknop-1	AAACTAGCCCATCTGCCTTGTGTGGTC
REV(+)3'pseudoknop-1	AAAAGACCACACAAGGCAGATGGGCTA
FWD(+)3'pseudoknop-2	AAACGAGTAGACTATATATCGTAAACG
REV(+)3'pseudoknop-2	AAAACGTTTACGATATATAGTCTACTC
FWD(+)3'pseudoknop-3	AAACAGTTAACTACATCTACTTGTGCT
REV(+)3'pseudoknop-3	AAAAAGCACAAGTAGATGTAGTTAACT
FWD(+)-s2-m	AAACCTGTACACTCGATCGTACTCCGC
REV(+)-s2-m	AAAAGCGGAGTACGATCGAGTGTACAG
FWD(+)3'UTR	AAACACATTAGGGCTCTTCCATATAGG
REV(+)3'UTR	AAAACCTATATGGAAGAGCCCTAATGT
FWD(-)5'UTR-Leader-1	AAACCGATCTCTTGTAGATCTGTTCTC
REV(-)5'UTR-Leader-1	AAAAGAGAACAGATCTACAAGAGATCG
FWD(-)5'UTR-Leader-2	AAACGTAGATCTGTTCTCTAAACGAAC
REV(-)5'UTR-Leader-2	AAAAGTTCGTTTAGAGAACAGATCTAC
FWD(-)nsp3-1	AAACGAGTCACCTTTTGTTATGATGTC
REV(-)nsp3-1	AAAAGACATCATAACAAAAGGTGACTC
FWD(-)nsp3-2	AAACGAATGTACAACTATTGTTAATGG
REV(-)nsp3-2	AAAACCATTAACAATAGTTGTACATTC
FWD(-)nsp4-1	AAACGTTATTTACTTGTACTTGACATT
REV(-)nsp4-1	AAAAAATGTCAAGTACAAGTAAATAAC
FWD(-)nsp4-2	AAACTAAGTACAAGTATTTTAGTGGAG
REV(-)nsp4-2	AAAACTCCACTAAAATACTTGTACTTA
FWD(-)nsp6-1	AAACATGCTAGTTTATTGTTTCTTAGG
REV(-)nsp6-1	AAAACCTAAGAAACAATAAACTAGCAT
FWD(-)nsp6-2	AAACTTTAGACTGACTCTTGGTGTTTA
REV(-)nsp6-2	AAAATAAACACCAAGAGTCAGTCTAAA
FWD(-)slippery	AAACTTAAACGGGTTTGCGGTGTAAGT
REV(-)slipery	AAAAACTTACACCGCAAACCCGTTTAA
FWD(-)frame shift	AAACCGGGTTTGCGGTGTAAGTGCAGC
REV(-)frame shift	AAAAGCTGCACTTACACCGCAAACCCG
FWD(-)RdRP-1	AAACTGGTACCACATATATCACGTCAA
REV(-)RdRP-1	AAAATTGACGTGATATATGTGGTACCA
FWD(-)RdRP-2	AAACATCAGGATGTAAACTTACATAGC
REV(-)RdRP-2	AAAAGCTATGTAAGTTTACATCCTGAT
FWD(-)RdRP-3	AAACACTATAACTCAAATGAATCTTAA
REV(-)RdRP-3	AAAATTAAGATTCATTTGAGTTATAGT
FWD(-)RdRP-4	AAACGTTCACTATATGTTAAACCAGGT
REV(-)RdRP-4	AAAAACCTGGTTTAACATATAGTGAAC
FWD(-)RdRP-5	AAACTATGAGTGTCTCTATAGAAATAG
REV(-)RdRP-5	AAAACTATTTCTATAGAGACACTCATA
FWD(-)helicase-1	AAACTCAGATGAGTTTTCTAGCAATGT
REV(-)helicase-1	AAAAACATTGCTAGAAAACTCATCTGA
FWD(-)helicase-2	AAACAAATGTAGTAGAATTATACCTGC
REV(-)helicase-2	AAAAGCAGGTATAATTCTACTACATTT
FWD(-)helicase-3	AAACGGCACACTAGAACCAGAATATTT
REV(-)helicase-3	AAAAAAATATTCTGGTTCTAGTGTGCC
FWD(-)helicase-4	AAACTCACATAAATTAGTCTTGTCTGT
REV(-)helicase-4	AAAAACAGACAAGACTAATTTATGTGA
FWD(-)N-1	AAACCCCAATAATACTGCGTCTTGGTT
REV(-)N-1	AAAAAACCAAGACGCAGTATTATTGGG
FWD(-)N-3	AAACAGATGACCAAATTGGCTACTACC
REV(-)N-3	AAAAGGTAGTAGCCAATTTGGTCATCT
FWD(-)N-2	AAACCCGCTCTCACTCAACATGGCAAG
REV(-)N-2	AAAACTTGCCATGTTGAGTGAGAGCGG
FWD(-)N-4	AAACACCAGACGAATTCGTGGTGGTGA
REV(-)N-4	AAAATCACCACCACGAATTCGTCTGGT
FWD(-)N-5	AAACGGCAGACGTGGTCCAGAACAAAC
REV(-)N-5	AAAAGTTTGTTCTGGACCACGTCTGCC
FWD(-)3'pseudoknop-1	AAACGACCACACAAGGCAGATGGGCTA
REV(-)3'pseudoknop-1	AAAATAGCCCATCTGCCTTGTGTGGTC
FWD(-)3'pseudoknop-2	AAACCGTTTACGATATATAGTCTACTC
REV(-)3'pseudoknop-2	AAAAGAGTAGACTATATATCGTAAACG
FWD(-)3'pseudoknop-3	AAACAGCACAAGTAGATGTAGTTAACT
REV(-)3'pseudoknop-3	AAAAAGTTAACTACATCTACTTGTGCT
FWD(-)-s2-m	AAACGCGGAGTACGATCGAGTGTACAG
REV(-)-s2-m	AAAACTGTACACTCGATCGTACTCCGC
FWD(-)3'UTR	AAACCCTATATGGAAGAGCCCTAATGT
REV(-)3'UTR	AAAAACATTAGGGCTCTTCCATATAGG
FWD-NegControl	AAACGAGGAGGTACTGCTGCGATGGGA
REV-NegControl	AAAATCCCATCGCAGCAGTACCTCCTC
